# Supplementary material for: An ecohydrological journey of 4500 years reveals a stable but threatened precipitation–groundwater recharge relation around Jerusalem
Source: Sci Adv. 2021 Sep 10;7(37):eabe6303. doi: 10.1126/sciadv.abe6303 (PMC8442904; doi:10.1126/sciadv.abe6303)
Supplement: Supplementary file 2 — Data S1 [file sciadv.abe6303_data_s1.zip]

Archive with 1 entries (1 files):
- sciadv.abe6303_Data_S1.txt
