# Supplementary material for: An ecohydrological journey of 4500 years reveals a stable but threatened precipitation–groundwater recharge relation around Jerusalem
Source: Sci Adv. 2021 Sep 10;7(37):eabe6303. doi: 10.1126/sciadv.abe6303 (PMC8442904; doi:10.1126/sciadv.abe6303)
Supplement: Supplementary file 2 — Data S1 [file sciadv.abe6303_data_s1.zip › sciadv.abe6303_Data_S1.txt]

Year	Precipitation [mm]	2-m air temperature [oC]	Surface temperature [oC]	CO2 [ppm]	GPP [gC m^-2]	Leaf area index [m2 m^-2]	Evapotranspiration [mm]	Transpiration [mm]	Ground evaporation [mm]	Evaporation from interception [mm]	Runoff [mm]	Groundwater recharge [mm]
-2500	528.718	16.52139235	17.22574182	275	462.9060797	0.905956207	430.6095652	355.9992983	62.96455528	11.82472038	1.219071943	49.15150642
-2499	633.5187265	16.07861436	16.83314429	275	526.9957094	0.90422893	488.3820704	413.8098298	65.81359363	7.845177721	0.008056783	51.14880303
-2498	416.5400201	16.39144087	17.19819069	275	430.0364353	0.869515275	433.3142781	345.8532698	76.19617551	6.94212088	-1.56E-17	101.953444
-2497	613.6490303	16.70071067	17.55916468	275	445.571212	0.840213713	436.9053485	342.1332862	84.71569137	10.05637099	-6.94E-18	54.28049249
-2496	510.067268	16.25836659	17.0851912	275	456.3029963	0.836916868	442.8967803	344.8138095	88.10425159	10.12645525	-7.36E-18	148.7629487
-2495	466.0494219	16.31666205	17.07509681	275	472.2516854	0.819154339	448.4189787	375.5856994	64.21671848	8.21615643	-2.17E-17	35.87293431
-2494	575.8183554	16.53629988	17.5974647	275	318.573722	0.692888181	339.8735152	267.9646868	63.70949637	6.243538012	31.87551862	27.28347891
-2493	536.5901918	16.55718926	17.34749993	275	437.1387276	0.731786467	437.6663895	352.8513511	79.17130185	5.302755316	-7.05E-18	228.4293257
-2492	836.2279103	15.86844446	16.64693685	275	506.733725	0.809453988	521.4847957	395.6876773	114.1081043	9.698425602	78.5272674	177.7864148
-2491	443.3633983	16.42057364	17.23855538	275	417.1343202	0.841097104	402.1092678	318.5755436	73.34833404	9.509406073	-1.04E-17	51.7817137
-2490	401.7523008	16.16703907	16.98774088	275	367.3162572	0.79681748	364.6101429	290.5372562	65.91143415	5.022307716	0	106.7156875
-2489	463.2139966	16.46282776	17.59981887	275	365.4204045	0.708282652	368.4814058	295.8014108	69.1206049	3.719534114	-1.91E-17	52.02931646
-2488	425.4731856	16.17604527	17.12329815	275	386.7526357	0.676016674	384.5145072	317.3718109	66.09012135	1.994083125	0	42.33736927
-2487	504.5197542	16.96537667	17.74837842	275	438.6314972	0.771331869	431.9182757	343.0051288	81.46051792	7.344129448	-3.47E-17	100.9672649
-2486	650.2900672	16.14179375	17.06861815	275	431.8531246	0.760374406	448.6687397	336.604247	104.3142538	8.104789669	-2.08E-17	92.82029791
-2485	475.9741229	16.62587146	17.52969913	275	425.9327494	0.769954003	436.8781668	337.2197723	89.87282294	9.787581394	-2.89E-17	158.5805799
-2484	719.0603089	16.58215173	17.49243804	275	400.3686683	0.760445639	408.2291214	325.2796692	73.59830822	8.550001524	-2.88E-17	219.4075035
-2483	317.8790545	16.91477931	17.69731887	275	399.8534449	0.783197418	384.6323837	319.869797	60.66230544	4.150952971	-6.94E-18	53.09303881
-2482	212.6879477	17.18032515	18.45295189	275	266.7266511	0.630269306	222.3922051	205.2395976	14.5816271	2.654727368	-3.58E-18	2.222643827
-2481	444.756993	16.60139295	17.50425571	275	329.2368391	0.578555433	351.3177949	281.9713061	63.99462335	2.278798247	-2.43E-17	37.14975407
-2480	508.0891597	15.89106441	16.83137816	275	440.3496791	0.701997149	428.9564566	336.5923552	88.62045332	4.302408099	-1.73E-17	93.093996
-2479	342.7296282	16.48246064	17.53046511	275	372.8510668	0.675610141	355.9968257	300.1240028	52.61740105	3.312202532	-4.34E-19	31.23935855
-2478	566.5570124	16.7329529	17.74760346	275	403.5370175	0.704791587	422.9033409	330.6950483	85.1909858	7.325621776	-1.22E-17	107.4903059
-2477	704.5379558	16.87517402	17.59358299	275	389.9343657	0.720300217	413.5840499	324.5059988	81.16935615	7.535907319	0.511910114	156.8406118
-2476	690.3987078	16.67595525	17.42565583	275	407.1982648	0.732705022	434.283788	331.3512188	93.57673925	9.297176914	-3.46E-17	260.0975555
-2475	478.4700585	16.68658517	17.55789743	275	440.1147331	0.77696583	417.8126685	330.9306575	79.64213017	7.269671407	-1.87E-17	174.7579835
-2474	457.766275	16.51101741	17.34096662	275	432.7532435	0.747877703	424.1021234	347.5962097	69.26244722	7.231229429	-1.56E-17	50.03733475
-2473	574.9857623	16.93023213	17.78169471	275	463.4015788	0.841018853	443.8251363	353.5019753	80.10827838	10.29725344	0	61.69095437
-2472	617.3071075	16.56759266	17.25109527	275	492.4367031	0.885923995	472.2810406	377.3566108	83.59210796	9.778539481	-3.46E-18	209.2070517
-2471	711.7221776	16.55306631	17.39009293	275	450.8458679	0.823364951	460.3547623	357.1749059	89.99018507	13.2861989	1.465221855	190.753124
-2470	517.1291874	16.15162581	16.9907607	275	462.6182215	0.846278362	447.246167	359.936101	82.11548251	4.55808107	-4.34E-18	164.9619982
-2469	715.4524678	16.18542993	16.99621641	275	436.6030623	0.813655337	424.5203433	338.525949	74.91607732	10.82305136	-6.51E-19	235.8327273
-2468	670.96019	16.32056162	16.97627385	275	513.2539563	0.913299855	494.4464825	381.3012506	102.158819	11.32830366	-3.46E-18	162.5279659
-2467	303.62751	16.67725673	17.64914941	275	396.7856447	0.809160699	355.3564995	304.4820099	45.81539033	4.51492142	-1.04E-17	35.34090072
-2466	624.5112432	16.31684575	17.21769399	275	383.7370454	0.745538214	408.5765034	322.4943209	75.79749763	6.965786945	8.653411021	35.37150214
-2465	645.1635013	16.54366954	17.29962967	275	464.2420956	0.847984654	450.4891103	350.3572768	90.43969671	9.692136835	3.534882836	144.8160487
-2464	583.4011377	16.57742121	17.2932679	275	491.2600121	0.853564714	484.4771831	380.8854393	90.75872012	12.92817949	-3.68E-18	275.4035479
-2463	651.0837328	16.20071822	17.08625288	275	422.8922129	0.800122982	426.0024296	329.5364575	85.44888505	9.27574507	-1.08E-19	79.13982835
-2462	687.5951408	17.1368609	17.7273235	275	488.4609773	0.830812067	505.8842105	407.1154751	86.3354247	8.782611834	68.26098964	262.5846192
-2461	388.7513614	16.67370547	17.55873818	275	397.7045586	0.813962753	372.0145322	306.0715951	53.36091701	9.10726688	-1.04E-17	24.37346809
-2460	459.976565	16.42803756	17.48391022	275	330.6144732	0.671009729	338.6910399	273.0145047	54.52324155	6.295479338	-1.95E-17	14.11901499
-2459	621.023	16.69782658	17.50873355	275	504.7419952	0.768290738	505.7664375	398.5309146	95.00480885	12.25536633	-3.47E-18	228.4215326
-2458	537.3165562	16.53969397	17.32228128	275	415.1193248	0.838423955	410.1940014	329.93513	67.15615178	10.32519552	-8.68E-19	17.67694516
-2457	456.2051074	16.13751598	17.09060965	275	408.4959153	0.759109015	401.4579364	306.0541821	85.18933277	8.853366572	-1.39E-17	101.6374377
-2456	667.0143324	16.28698932	17.14928052	275	451.1262131	0.782449249	439.0738667	340.1990879	87.70152062	10.55551843	-2.42E-17	188.2944674
-2455	338.0718503	16.58367037	17.54270503	275	377.8445978	0.735162161	359.4795348	288.9487084	64.40294503	6.26414735	-3.65E-17	39.92014376
-2454	354.9518667	16.43189158	17.45277934	275	394.5904032	0.728357537	374.9284468	314.2824709	54.0417932	6.496022584	-1.39E-17	36.14930614
-2453	350.5464765	16.03799687	17.1704246	275	311.9759687	0.634630598	285.8655974	251.4517124	34.30304392	-0.031982256	-8.68E-19	7.457111671
-2452	559.5870341	16.70315794	17.42664957	275	474.6407736	0.76091059	459.9964861	378.4620141	77.33287261	4.192948062	-2.42E-17	169.9197227
-2451	544.7767126	16.27269696	17.07305786	275	441.0454568	0.752508788	415.5397638	352.6767158	56.16798647	6.764239781	17.37664266	15.45931552
-2450	211.6054709	16.67946941	17.80709952	275	296.9026148	0.666461111	288.4132607	251.0841249	32.26893552	2.839787581	-2.95E-17	12.91400084
-2449	416.1383742	16.40094977	17.57253408	275	305.2671285	0.59828638	317.5425464	252.4018634	61.69331927	3.505260944	0	10.46920266
-2448	532.394123	16.33406561	17.17244831	275	396.6063125	0.635224244	426.8916875	338.7463974	82.09901323	1.869556468	-7.36E-18	113.5214104
-2447	428.4321697	16.79792297	17.78054717	275	436.5020861	0.778064203	407.7176856	332.6739423	68.00672644	7.022981541	-1.39E-17	51.18465523
-2446	574.9525334	16.16105392	16.9377504	275	445.0482703	0.790639983	440.4046968	343.0811796	86.6009596	10.74680102	-3.56E-17	156.807221
-2445	725.1025467	16.33470342	17.07333998	275	472.4220653	0.771598667	463.8347645	359.9081038	93.70039079	10.22626991	-1.39E-17	145.7498574
-2444	486.7449973	16.22696362	17.04017827	275	453.9903324	0.790363102	434.6099406	354.0570757	76.36150654	4.374648972	-1.13E-17	104.6629338
-2443	680.5354894	16.83154281	17.52572003	275	520.8602889	0.888084144	510.223084	397.2037269	100.3691617	12.31388597	0	140.5045898
-2442	571.6288996	16.3442745	17.17505106	275	480.8736222	0.90417606	445.4915295	346.4341806	84.49578207	13.29657074	-6.94E-18	123.3897949
-2441	288.8502098	16.05781462	16.99905099	275	422.4992557	0.855974458	360.6489066	302.7393403	50.91067024	7.129244769	-6.94E-18	47.65406491
-2440	507.4649728	16.56091514	17.32870339	275	428.3715538	0.770808517	413.93371	338.4907783	67.76212461	7.809137376	-6.92E-18	58.68569752
-2439	702.3497739	16.6114833	17.44834975	275	470.7016226	0.824251615	459.7077046	367.1564198	77.95748002	13.64860586	0.002553217	210.3567194
-2438	610.5667043	16.19832591	17.03530102	275	510.4789491	0.887576963	456.6074318	361.5006582	84.64452049	10.74317512	-8.68E-18	134.4746972
-2437	405.6171093	16.43227051	17.17788398	275	437.3508877	0.895219511	400.229705	323.7360461	62.52065804	9.876156763	-2.95E-17	58.91353972
-2436	534.628114	16.13539328	16.99272864	275	447.3670394	0.841137629	400.6069104	326.9820852	65.7760933	6.910643458	-1.38E-17	46.19623708
-2435	652.9649699	16.31282982	17.1382194	275	492.7013764	0.839737993	470.4665954	371.1061555	89.85886454	9.547596732	13.89039484	219.2135952
-2434	413.4161934	15.85745646	16.77714811	275	382.1176365	0.770406443	359.922323	298.6949871	58.15433184	1.997285941	2.879272831	78.38240122
-2433	582.6154356	16.47451843	17.29062486	275	460.1877043	0.831655648	454.7644402	358.4930546	83.08154506	11.67992045	-1.08E-19	68.92599037
-2432	296.4661191	16.87219269	17.83832404	275	343.6957355	0.777497035	324.7204201	273.5678714	46.44393682	4.559935002	-1.38E-17	46.27715827
-2431	641.1048809	17.07806417	17.9015897	275	378.4783582	0.665112022	436.0075217	344.4121079	84.55689806	8.786418553	1.704514245	26.17994827
-2430	499.9731974	16.50493084	17.31880342	275	405.3744212	0.719896246	423.8579677	326.6643615	89.92794694	7.265659289	-6.94E-18	179.1872876
-2429	587.1551799	16.15976876	17.08472633	275	419.2647699	0.741910799	416.5689796	316.1024823	92.9509043	7.51559302	-3.47E-18	162.2820837
-2428	357.0450998	16.55156595	17.48544148	275	349.4582985	0.719171296	350.8165237	279.1737006	65.76252458	5.880298451	-1.56E-17	51.483554
-2427	584.0390046	16.12048777	17.13978269	275	430.1136461	0.714136968	432.8764892	336.3548995	89.46615338	7.055436318	9.1545429	84.30943445
-2426	568.8701234	16.44453396	17.42147959	275	411.1761422	0.752657582	411.3668522	323.4741471	80.58533477	6.236580856	-4.60E-17	236.2248686
-2425	509.2583525	15.70438366	16.58727071	275	432.5026472	0.774433368	420.9879371	346.4103702	73.53533799	1.735131177	-2.60E-18	55.54246449
-2424	618.6029583	16.89578022	17.6949596	275	405.0354977	0.815716847	419.1865837	334.3931033	74.44260699	10.45123337	-1.38E-17	186.7363951
-2423	438.8637914	16.70804204	17.65545439	275	448.0434189	0.854331599	409.518542	339.1793759	64.44063241	5.864968602	-1.74E-18	72.74155706
-2422	164.8190523	16.67646622	17.87736173	275	298.9580218	0.681647199	239.6700985	229.0750405	7.484985126	3.110072901	-8.79E-18	3.019565361
-2421	688.802752	15.91653103	16.76579937	275	461.2156605	0.728329894	459.1236721	357.5482172	94.73807247	6.032100942	-6.94E-18	63.00658795
-2420	492.4537812	17.41198377	18.01522663	275	443.6825173	0.789965859	457.6392218	365.2871325	82.09797806	9.229771692	-1.73E-17	92.25534986
-2419	794.0488312	15.94237085	16.57527571	275	531.2907906	0.858128016	547.4673677	421.6758699	114.1733142	11.43391856	19.2546466	128.2794994
-2418	691.737302	16.18773518	17.02116676	275	462.8255506	0.881370707	476.9703439	346.2329222	112.1503921	13.6878592	3.14195339	216.508594
-2417	530.1968046	16.03193348	16.97306573	275	396.5349981	0.833230498	400.3345208	307.3341824	83.5147661	6.148659188	11.37770609	158.41725
-2416	498.8133597	15.82852022	16.66459525	275	462.8100026	0.799445237	450.3847833	368.8602819	73.77591878	7.908136463	0	103.1753043
-2415	757.5270624	17.31392851	17.8767141	275	498.6272435	0.889423139	500.253203	410.3498956	74.37954081	9.307267204	0.761882991	229.0807427
-2414	254.7415771	16.96430188	17.95460175	275	373.8514606	0.799906408	342.5851304	298.942104	38.65019773	5.095843164	0	30.5855044
-2413	417.7892112	16.38121886	17.4646706	275	331.9185527	0.617440019	354.0895921	293.002023	58.1279392	2.072348425	6.595045322	11.29080937
-2412	336.2279646	16.34752687	17.41301292	275	352.228535	0.695356657	330.6655374	278.3802177	48.68613002	1.570930938	-4.00E-18	37.14105371
-2411	397.4347943	16.49706062	17.52339861	275	342.0084028	0.613966942	346.3914501	288.4671354	53.18247227	4.590069087	0	17.70103348
-2410	510.2145956	15.97304605	16.87932544	275	424.5984677	0.708696028	423.3464388	341.7340588	76.07084696	4.720086507	0	48.05356736
-2409	472.9386349	16.57144275	17.48318031	275	368.9647393	0.722261552	369.3841396	294.8716055	66.74861781	6.993036586	-8.68E-18	34.30452942
-2408	423.883303	15.30749615	16.22168732	275	367.843787	0.686761017	365.9572253	280.8081029	79.72406213	1.584326099	-7.36E-18	67.29905235
-2407	705.063785	15.83688177	16.50589749	275	547.8914519	0.846076155	529.2984436	415.9244948	101.6551601	11.77991354	53.91397002	163.4852036
-2406	633.5792105	16.48713164	17.29655025	275	413.4930473	0.826891716	416.8802635	323.461847	83.75289176	8.735482092	5.416932622	136.1035453
-2405	524.8690524	16.47932702	17.23046439	275	464.9168212	0.806568646	464.0102219	360.5871767	91.14477143	9.931180103	-7.38E-18	99.18189214
-2404	620.6152688	16.29171371	17.17693369	275	411.4210607	0.822468485	417.8616697	315.0784347	90.12947846	11.80193135	-1.38E-17	215.7640217
-2403	318.7296341	16.74400851	17.71936187	275	387.821048	0.740903557	361.3302807	301.5939156	51.93904326	5.134673431	-7.81E-18	29.91493849
-2402	688.8177956	16.26648412	17.15867477	275	428.0555619	0.769725596	421.5933215	324.7279657	87.96603652	7.564899951	4.526906469	123.1256926
-2401	433.2053933	16.67319156	17.54741778	275	412.7870481	0.742738367	416.7129915	337.0500678	73.27457353	6.2793245	-2.34E-17	132.8137925
-2400	391.4240732	15.80081847	16.76347115	275	399.0334245	0.783211112	347.8192598	298.3987162	46.66252382	2.911353972	-2.86E-17	12.80238351
-2399	502.8218008	16.50558544	17.53321106	275	439.2726064	0.736206009	409.8693686	331.6102974	71.19607806	7.251142813	-1.39E-17	24.35512733
-2398	524.1700821	16.89313692	17.67967109	275	489.5478218	0.809488235	468.3622714	366.8360955	92.31455802	9.211617931	-1.39E-17	148.5163263
-2397	665.2310104	16.10640261	16.80462585	275	581.8804962	0.951883757	526.1814067	425.621493	88.82311365	12.24752944	-2.26E-17	59.42130008
-2396	571.2701335	16.45296826	17.17155528	275	492.2890511	0.924070949	453.9725804	359.3378233	82.40051686	11.7239773	25.70490741	177.6107459
-2395	714.6498087	16.00168888	16.72927554	275	573.4987598	1.020974108	549.9156453	430.6064606	102.1949271	17.02189179	18.06837344	87.40409462
-2394	443.5158586	17.05072743	17.79749413	275	502.2524808	0.971056975	435.1385041	366.1650217	56.83707008	12.15506037	-1.39E-17	43.01562131
-2393	615.2871789	16.41639685	17.25614542	275	439.141201	0.852611647	431.0492783	341.375381	82.56624081	7.287672585	-1.04E-17	108.7580632
-2392	457.2334743	16.17920756	17.036598	275	419.9749022	0.855476656	403.2707637	314.8874829	78.6317002	9.773313192	-2.42E-17	201.506646
-2391	583.5537228	16.67311699	17.39017613	275	462.1880324	0.837990219	450.6760476	359.3567124	81.51624377	9.773020734	0	93.27351004
-2390	589.2059887	16.22225175	16.95525831	275	502.5760447	0.842625623	478.9969437	385.1549255	83.14774551	9.943773254	0	79.0367384
-2389	411.8345189	16.15779115	17.06068529	275	427.0821729	0.834176082	373.5595785	309.148889	61.7480038	2.214663552	0	75.67766768
-2388	565.3511842	16.00411944	16.77191098	275	437.6387612	0.790181365	459.277841	357.2443083	93.86608011	5.455243882	-1.73E-18	76.61684288
-2387	343.6177787	16.22482757	17.34996833	275	391.8595197	0.811206018	353.4252291	296.2910362	51.91462272	5.260773419	-8.79E-18	49.63310765
-2386	461.2902815	15.68884905	16.60125424	275	433.9168179	0.787173301	385.9073402	319.2540813	57.9742452	8.68620226	-1.04E-17	19.37413015
-2385	423.2123496	16.60250511	17.51140327	275	340.8156583	0.72532152	367.4296808	290.2562163	64.33205048	7.563810026	-2.08E-17	34.34879107
-2384	506.8814559	15.90463127	16.83205625	275	396.9040892	0.723242084	409.7830398	325.223713	80.2224602	4.656695796	-5.02E-17	133.2104413
-2383	489.9474673	16.81927892	17.61427639	275	488.5140462	0.856769344	465.3232151	388.1250442	67.68622868	9.64372376	-2.43E-17	33.00418045
-2382	549.9206254	16.04193408	16.88713266	275	467.0905778	0.86283551	446.6475579	355.0640712	81.37881642	10.36383401	-2.71E-20	65.60509207
-2381	322.6984387	16.58063854	17.48126891	275	380.3730288	0.785267012	357.6341104	304.4585378	47.4669276	5.927245415	-5.21E-18	30.77073861
-2380	498.1279981	16.64580534	17.50868213	275	377.9104912	0.72420343	386.5965247	306.4130967	71.38714874	7.70224325	-3.46E-18	83.08888664
-2379	638.917441	16.29885871	17.27462833	275	418.0070042	0.723901958	410.583329	323.4086394	80.47421756	6.413869194	3.563550948	97.8078745
-2378	585.9912692	16.97987754	17.60957431	275	464.0215998	0.831592286	479.7710145	364.5146541	96.70213298	13.85268479	-5.48E-18	248.2782428
-2377	483.6585526	16.60071963	17.51600896	275	437.9212809	0.801848893	417.2853687	341.6095785	65.65821329	10.01757692	-2.17E-18	30.68962904
-2376	471.0101146	16.2383488	17.05373708	275	446.0466075	0.821438153	430.0934826	353.3721582	69.17991368	7.102049978	0	71.14246044
-2375	430.7588881	16.90741736	17.80059134	275	429.9354444	0.805379524	398.050649	326.751142	60.80940022	10.00307462	-1.26E-17	39.6509002
-2374	742.183489	16.38474943	17.17113333	275	515.4859639	0.827251112	474.7671447	377.1628289	85.91899872	11.15872966	-3.47E-17	87.76680684
-2373	217.3982283	16.77454297	17.64323615	275	385.7521993	0.793790981	357.4433519	308.3961466	47.52730919	1.556581138	-1.74E-18	97.73923039
-2372	583.0696049	15.99236858	16.90312091	275	440.7123307	0.777547361	427.9415795	342.3755992	77.75504636	7.817507775	-2.16E-17	113.7394478
-2371	786.7938306	16.69419929	17.45774568	275	498.922674	0.855458131	508.0251754	391.2761644	100.8615631	14.98945425	0.003712285	138.017103
-2370	486.3684931	15.8821102	16.75298889	275	408.074093	0.79228987	408.4626138	319.2529246	83.40645018	6.461952541	-3.47E-18	156.8736909
-2369	366.9591187	16.75495826	17.64287982	275	383.2749396	0.778064666	348.7779971	291.6971356	52.20630948	4.874552089	-9.11E-18	26.31343378
-2368	600.5552762	16.58429329	17.41673247	275	432.0603593	0.777095182	419.6184194	329.8484561	83.2977977	6.423436303	-1.38E-17	211.5706819
-2367	350.095361	16.72360738	17.72453148	275	364.4402197	0.712618077	341.1119531	291.4922	45.9246107	3.796685709	-4.19E-17	39.26663639
-2366	304.8316804	16.48609524	17.57298507	275	317.5183004	0.642028164	300.9213676	257.7734383	39.5385343	3.609394939	-1.04E-17	10.1987478
-2365	497.7442848	15.97183995	16.9815169	275	341.5007495	0.606283121	348.7073937	279.1701876	68.87383184	1.266005917	0	28.28412466
-2364	483.8015437	16.29338117	17.13565561	275	376.2887998	0.682625481	400.0703132	309.9071061	86.42952385	3.613175392	0	105.5838965
-2363	606.8819217	16.12578786	17.01564828	275	471.8454645	0.784745558	460.8277353	353.6867199	98.25391382	8.904429786	-3.65E-17	154.3463712
-2362	419.2853078	16.48955953	17.42825022	275	413.961852	0.77637815	383.2245264	313.6091556	62.49017162	7.017038865	-2.60E-18	15.63272575
-2361	367.6765936	16.14549493	17.01942511	275	399.8000458	0.743312929	390.6345384	319.5007286	63.33353027	6.73880275	-4.34E-17	101.1190782
-2360	635.5176568	16.3171913	17.11207912	275	366.9101182	0.672218324	414.7686884	321.5410545	86.68607282	5.300768741	-8.66E-18	93.28771104
-2359	565.6513478	15.97543763	16.80763876	275	473.8510202	0.786492554	458.1173391	363.7303779	85.58165306	8.205152815	-1.74E-17	199.2322074
-2358	618.8553815	16.31135625	17.11131387	275	453.0179404	0.803141256	465.2016953	354.3688974	93.11847462	13.32876633	-6.94E-18	76.04305032
-2357	384.3182475	17.08258488	17.92065573	275	415.3741634	0.795134953	395.2866309	336.0784274	50.50849012	8.699713388	-2.17E-19	38.16029541
-2356	483.0257192	16.11262311	16.97685933	275	420.0075924	0.797700787	408.6546726	328.6564654	67.46202432	8.775430184	-1.04E-17	31.80618713
-2355	416.4784427	16.7646186	17.70129288	275	389.4397374	0.767076869	368.1131018	314.2193747	49.65629137	3.6277147	0	35.34535983
-2354	500.7850762	16.40176065	17.29481163	275	391.2635732	0.750135261	389.8740699	309.0420427	73.5479299	5.156410822	6.3048359	48.47717774
-2353	564.4993538	16.1470116	16.91306693	275	473.2140021	0.779339484	463.0609839	363.1661746	90.39352027	7.985087904	-2.78E-17	146.0711331
-2352	534.9649059	16.23131662	17.09748782	275	444.0473617	0.798551417	436.1115188	345.243742	82.56540646	6.363267638	-2.77E-17	167.8792225
-2351	562.4818182	16.27160581	17.01934056	275	456.5071897	0.856725048	445.7682697	358.0917997	75.69856482	10.03606633	-6.94E-18	128.9731103
-2350	506.9248083	15.7873809	16.77168301	275	467.6101634	0.853945142	451.2326035	362.2674113	82.6578716	6.283650019	-1.39E-17	63.10946067
-2349	674.7743563	16.53237546	17.22928117	275	440.1416316	0.835138803	461.4777707	349.4693142	98.66278396	12.56788818	-6.94E-18	104.3052587
-2348	507.4191029	16.1235945	16.87578179	275	485.7770321	0.862354526	458.363593	361.3474938	91.03126146	5.848435693	-1.30E-17	125.8866032
-2347	368.6500391	16.06331377	17.03613655	275	357.1835421	0.77594127	342.0620383	274.3915916	57.86030029	2.371606773	0	19.98144059
-2346	565.2920316	16.36736922	17.15552624	275	399.3273512	0.740091974	429.2612063	336.5136017	82.87614065	3.767872854	0.979240063	131.9754066
-2345	612.803146	16.74452512	17.45224012	275	417.7472804	0.754159634	437.2263324	349.755257	76.77221463	9.173031519	-9.66E-18	90.13489817
-2344	435.1982663	16.47386321	17.37513411	275	375.823317	0.717410877	366.3082164	292.6954927	68.21043507	5.629560948	-1.43E-17	55.01770336
-2343	572.8606314	16.13896898	16.93979932	275	455.6690655	0.78008587	446.8460118	344.2094718	96.108334	5.148444363	-5.12E-17	182.3932065
-2342	585.8335216	16.57971161	17.60156107	275	437.7925176	0.830556657	423.3431546	316.8851738	96.91763524	9.701622119	-6.94E-18	112.9575964
-2341	538.4883592	16.30038323	17.0927792	275	485.765658	0.809523418	470.3853006	369.1491199	91.88297012	9.350600478	-6.94E-18	150.5975187
-2340	469.4005369	15.95454874	16.82522531	275	475.0538553	0.916392681	439.9230722	343.4562174	83.01937213	13.00364879	-1.04E-17	81.02957021
-2339	516.3276697	16.40758375	17.194225	275	373.4104413	0.724294271	391.2676839	321.2523771	60.03549836	7.573390488	-2.28E-17	154.4603518
-2338	587.5569542	16.63548392	17.52970446	275	398.5956201	0.762742954	388.7943988	313.5135784	68.20629076	6.044131291	2.654507579	57.87631137
-2337	598.2192663	16.46725811	17.23592966	275	420.0899638	0.798075674	436.0189663	326.1411197	97.13104407	10.42929984	-1.43E-17	191.2715298
-2336	417.5054118	16.45210979	17.23575141	275	374.5608274	0.743044349	376.4539898	303.858577	68.74394623	4.539022469	-3.46E-17	172.1462943
-2335	454.7020632	16.95827441	17.86699773	275	372.5936569	0.677413432	372.6818643	320.0329482	45.04354875	6.758332103	-1.39E-17	12.0027565
-2334	599.394728	16.84067109	17.54425353	275	453.4248658	0.778378422	470.3741622	356.6236376	99.18158596	9.074868008	-6.94E-18	68.28512561
-2333	461.5738905	16.29449072	17.02464414	275	456.5654584	0.832948812	432.821703	355.6071707	72.14339213	5.160715585	-1.74E-18	111.5127624
-2332	327.3197223	16.05612357	17.21073076	275	322.6632859	0.690161237	305.9017235	264.0587058	39.95927185	0.972555431	-1.04E-17	18.43581864
-2331	584.2254778	16.49464069	17.29105492	275	390.1194248	0.675852187	402.3047651	325.4235489	69.48970957	7.223135214	15.11065447	20.23525224
-2330	737.5106216	16.58952016	17.30693699	275	477.5229653	0.763919561	484.810144	371.0555097	103.975679	9.333562602	0.909284524	198.8978125
-2329	202.4398819	16.15900263	17.21591197	275	347.793267	0.737767047	326.9575125	273.8395812	50.63888268	0.93795642	-2.45E-17	95.3625465
-2328	300.2988944	16.28608874	17.35246781	275	312.3000973	0.628595628	288.9729456	250.5185992	36.96963058	1.520179385	0	14.64547201
-2327	551.3069061	16.77355657	17.66511901	275	335.1188547	0.59386712	368.6787813	282.9847092	81.03115321	4.673193262	-3.47E-18	67.1211369
-2326	250.0729414	16.91599595	17.88125961	275	346.7049176	0.637290539	355.0116391	296.1110361	57.40218892	1.621755439	-6.94E-18	46.0116387
-2325	483.6488125	16.53583248	17.75178485	275	258.0506452	0.514378828	324.2373867	245.2893824	73.33591872	4.793370463	-2.43E-17	23.61058522
-2324	611.4684917	16.12339756	17.00403673	275	441.5003534	0.672812625	486.8475209	363.4479811	112.0568527	5.772493669	-3.46E-17	110.1898952
-2323	826.3776135	17.11438212	17.88868001	275	433.2334324	0.790350067	462.3599037	342.9655759	106.2889961	13.10533164	3.424242133	335.6317
-2322	443.7918044	16.15314369	17.05736201	275	435.5868804	0.79542914	414.5871232	332.6004751	75.46596865	6.565561456	-1.39E-17	175.60972
-2321	354.4554741	16.35248065	17.34751334	275	396.578972	0.798368836	359.7480685	303.6939785	47.20506573	7.483388276	-1.74E-18	18.67992791
-2320	496.2537755	16.68403634	17.78004524	275	353.0319359	0.721373474	344.1727988	282.5371446	55.22505952	6.432515838	-3.06E-17	5.926487371
-2319	375.0105639	17.06333821	17.80678161	275	438.5278352	0.744605238	419.4462545	348.1293429	66.22859677	4.895731827	-1.04E-17	42.61752806
-2318	659.0656848	16.40571499	17.10980958	275	454.7584863	0.722667479	472.4053991	358.4907019	102.9338463	10.10337228	2.587987072	60.78869465
-2317	545.0504867	16.62473976	17.35952173	275	441.9229693	0.789003335	463.4941638	355.1207941	96.22173454	10.68203526	-2.43E-17	158.0181183
-2316	498.7949263	16.52952244	17.2905776	275	526.0350042	0.824216849	493.2453243	403.453029	79.30729095	8.843749437	-5.67E-17	47.33296724
-2315	518.3910881	16.5791434	17.35148177	275	433.2075598	0.860014649	411.5234529	332.5448964	66.68061378	8.958758073	-3.58E-18	100.4201219
-2314	509.7154807	17.41840321	18.12376705	275	420.0637941	0.756218885	446.469651	349.4484844	85.14782999	11.87391418	-7.81E-18	85.67868559
-2313	527.3822378	16.03280823	16.82970848	275	464.2735194	0.763047816	449.4966003	369.1769493	74.95395193	5.130205211	-3.47E-17	117.6399217
-2312	431.992804	16.23491687	16.99234575	275	498.5855261	0.928004146	423.9697421	371.5992573	41.80123049	9.961899211	-2.60E-18	15.0071368
-2311	599.2081968	16.81876239	17.64454659	275	442.2113308	0.871757875	436.9142773	355.6539214	67.29667368	13.96368219	-8.68E-19	27.06130112
-2310	573.852286	16.84953248	17.69801406	275	474.7572791	0.845210859	458.0980623	361.1233984	86.86174822	10.14337833	0.714315795	75.41776683
-2309	292.4434871	16.6906723	17.68780392	275	380.4718858	0.781902516	365.8442371	310.6894651	51.94659245	3.04324049	0	48.91864839
-2308	357.5281653	16.28362543	17.32283987	275	342.0958164	0.731574415	314.2707896	264.6692283	42.93780595	6.739864017	-6.92E-18	18.01534379
-2307	662.3635705	17.1652491	18.00507891	275	391.8572962	0.707691768	419.2332601	323.171601	90.22003667	5.873672489	2.156327639	153.0950808
-2306	278.1125248	17.16239486	18.1972335	275	355.603863	0.676864526	342.1838332	288.7702211	52.35837666	1.184986493	-1.13E-17	53.28217158
-2305	543.380557	16.80476762	17.69945951	275	423.7030584	0.692021358	431.2178618	339.9556765	84.67561784	6.353404955	0	61.89278422
-2304	703.7848485	15.85137103	16.51584155	275	427.2573442	0.715684654	486.0882847	353.9558101	122.2207826	10.48638469	-2.42E-17	104.2350224
-2303	463.556494	16.48481597	17.33291723	275	417.9463347	0.800715928	397.6303393	328.320478	63.9522134	5.384329348	-3.47E-18	124.484092
-2302	429.1256292	16.92213436	17.84274964	275	367.1587393	0.730070137	382.7646671	292.9303346	83.29660466	5.373105953	0.005162442	93.55202053
-2301	575.4856966	16.30834705	17.13841109	275	379.8108738	0.682934202	400.4142014	315.0626609	80.25589092	5.313578032	-2.43E-17	182.9850526
-2300	411.6863651	16.11838861	17.10174737	275	361.8353198	0.713935581	349.8656556	288.8860079	57.82884233	2.614915255	-1.41E-17	36.00364393
-2299	301.7318183	16.56686365	17.49797966	275	359.9850965	0.726130641	342.5597692	289.3302728	48.28953173	5.041085576	-3.47E-17	28.52190243
-2298	560.546232	16.22145043	17.23581854	275	437.015883	0.714512087	403.7012109	329.7204951	67.53961569	6.406550319	-1.04E-17	13.58304315
-2297	669.3606902	16.53025517	17.4209462	275	488.1137666	0.842899694	474.2399224	361.666104	100.4216284	12.15219004	19.33403746	235.9971765
-2296	488.3097948	16.64483902	17.35074785	275	472.5374793	0.847216555	452.1526425	364.5808949	79.98782823	7.75242836	-1.47E-17	100.0988584
-2295	543.2985801	16.72618259	17.54513612	275	426.7064395	0.790747818	425.1157316	343.525987	73.22135708	8.728343776	-1.74E-18	94.98053971
-2294	435.4436846	16.70569563	17.54773981	275	447.2877022	0.790446754	418.7166236	351.7680833	58.97987328	8.03730993	-6.94E-18	22.55812172
-2293	273.7635968	16.64140657	17.65951141	275	372.3075577	0.803676193	344.6495735	288.5239091	52.01101881	3.6097364	-3.47E-18	37.82414117
-2292	575.3990323	16.32716185	17.34101516	275	354.3310651	0.662225155	380.4121589	299.7467196	74.89170563	3.768029261	-2.60E-17	51.88991107
-2291	634.2710764	16.26477528	16.95457658	275	442.03005	0.751864334	449.975113	340.349837	102.1456429	6.843808775	-1.82E-17	119.6242553
-2290	498.0369401	16.31905917	17.24637701	275	438.6065523	0.766445915	425.3797855	334.4407293	85.29540185	5.671249319	-3.47E-17	185.9699243
-2289	572.786806	15.53401457	16.40022118	275	390.765234	0.760931182	401.2222901	309.9332512	84.17549525	4.960660087	-3.69E-18	150.6550969
-2288	701.1399742	17.0236617	17.79765415	275	433.0986813	0.80617418	444.3619751	344.0703382	87.67890797	9.740235278	-9.52E-18	204.2132013
-2287	491.250306	16.59511608	17.33960117	275	458.9526421	0.829350092	433.7515409	354.7382183	72.8547563	6.158566311	4.714614766	91.70410102
-2286	460.551599	16.46099884	17.35571412	275	428.9888656	0.809945146	422.6790091	337.1845627	75.16295167	9.398508884	-6.94E-18	32.97922397
-2285	639.6313737	16.8074565	17.56309733	275	477.1655112	0.891953036	468.1843003	372.2516195	84.48150436	11.46747338	0	202.8525939
-2284	526.1468957	16.34569222	17.15858023	275	421.4855185	0.841690327	416.4856605	320.3933266	86.03601935	10.12360639	0	113.3720871
-2283	653.1709951	16.32067066	17.05552325	275	485.0633736	0.804440839	498.7717697	379.5495803	107.5786532	11.58527662	11.15706913	84.77056779
-2282	321.6330662	16.48093601	17.57799907	275	348.728523	0.769748106	335.6639183	276.7199859	53.26579742	5.529900898	-1.04E-17	40.22129415
-2281	483.752896	16.96709932	17.7736297	275	338.7486041	0.694068609	362.8732122	282.539341	72.74303967	5.565124497	-2.08E-17	66.34327462
-2280	381.1050341	16.23142277	17.19044946	275	349.8402926	0.608441151	370.4366353	295.2284612	71.77647521	3.36070839	-6.92E-18	91.22484732
-2279	395.7375237	16.01418418	17.13900286	275	296.237493	0.596952338	310.039858	253.0084143	55.15219084	1.839905057	0	34.63102822
-2278	565.5364796	16.31590467	17.33106286	275	365.7743666	0.602429041	400.9150751	305.9618724	91.45146583	3.50173689	-3.56E-17	99.68353205
-2277	481.3550324	16.19993748	17.15045178	275	419.154406	0.718628873	419.9572064	318.1724865	96.07207764	5.359203501	-1.56E-17	82.90993019
-2276	279.6966357	16.26719817	17.22089259	275	443.2892997	0.79201726	376.3700441	327.784878	46.95132186	1.633844158	-2.77E-17	35.69858115
-2275	451.186343	16.79673313	17.75530672	275	374.6092885	0.702948795	371.4382832	305.6668097	58.76438453	7.206735726	-3.60E-17	24.78108052
-2274	503.3984029	16.4360671	17.23962673	275	415.9737709	0.746705226	403.7356753	328.8421737	68.49895681	4.861509099	0.610511185	29.95438072
-2273	412.0804837	16.08305823	16.94072604	275	369.8454034	0.723460507	368.3010687	299.6119307	64.84123195	2.213365732	-1.39E-17	96.82503224
-2272	273.7173028	16.64984441	17.64754743	275	357.75045	0.680705596	341.7530928	299.5130666	39.0848995	2.113469173	-8.66E-19	14.94100978
-2271	535.4288926	15.82213578	16.80591887	275	392.2906961	0.717655615	386.6581174	311.380046	71.23862649	3.333795346	1.21888049	57.82167045
-2270	341.9433814	16.3797018	17.42542232	275	329.2956929	0.660193817	340.6328105	277.2383515	59.58792201	2.567865691	-1.56E-17	21.6854072
-2269	451.5799248	15.98057319	16.91364104	275	383.3915332	0.669967626	387.2129668	303.1266583	78.75134714	5.334961309	-1.32E-17	52.90617566
-2268	618.9594511	16.69163721	17.56896763	275	421.4410221	0.755075887	438.9228571	338.3685536	91.2093662	9.344937268	-2.77E-17	106.5142629
-2267	486.4614093	16.90891647	17.80251569	275	377.8701126	0.718268211	398.2831275	314.4719346	77.82396399	5.991599206	-4.34E-18	149.511551
-2266	501.3635477	17.15671464	17.92330321	275	449.7544328	0.752888754	445.5654698	357.3473696	79.52286169	8.695238506	-1.39E-17	44.9573079
-2265	581.0805635	16.49275223	17.28247319	275	461.936145	0.828013004	444.5352939	350.5132879	85.29979843	8.501422787	-1.04E-17	159.1347276
-2264	475.8870867	15.72519523	16.75433092	275	418.0390378	0.745240931	402.4174119	318.6047268	80.38070123	2.361151612	-3.64E-17	79.98061094
-2263	719.2923173	16.48775666	17.32545499	275	445.0535642	0.796252259	452.0052143	349.1459246	90.38870661	12.06901608	0.060227629	89.70846585
-2262	455.2018849	16.41424485	17.33233106	275	394.9788229	0.820980135	390.563859	309.2498233	74.1802238	4.970268648	-8.68E-19	205.8632385
-2261	484.3488001	16.40531959	17.22404003	275	452.3507529	0.775861245	467.4613776	384.6529919	78.17132571	3.377827399	-2.52E-17	100.1101854
-2260	489.1969046	15.68384965	16.71930563	275	334.9812639	0.720739584	315.3974453	256.3897975	53.97047681	5.075588884	0.254627018	14.49030812
-2259	762.7372891	16.96576125	17.56338143	275	553.0214905	0.844650783	556.9916959	445.1930132	98.5889812	8.090204979	3.330494018	277.8283026
-2258	594.711369	16.65881864	17.45892661	275	474.5708463	0.879890461	452.7328344	357.9175803	78.47061488	13.07237706	-6.94E-18	210.5416645
-2257	448.5930578	16.55965009	17.4188756	275	413.9237914	0.83226941	394.9041119	316.5349556	68.90152992	8.763266553	-7.00E-18	61.84006726
-2256	506.1340506	16.55829213	17.57509802	275	432.808355	0.777983789	396.1043361	338.2385431	51.88382351	5.354481334	0.552616485	38.79270769
-2255	544.9440815	16.1855647	16.98398174	275	396.974384	0.774839825	410.1768744	315.0511039	86.27136509	9.020061692	-2.63E-17	73.43515374
-2254	525.8300314	16.84195214	17.6696374	275	404.2903324	0.744821834	427.4536046	331.1277771	87.51813893	8.807688544	-4.17E-17	231.1815962
-2253	385.5789002	17.10533958	18.01002829	275	340.6072185	0.693347688	339.0897066	277.9005249	55.72343808	5.489772807	-4.73E-17	22.19028452
-2252	423.251812	16.55536524	17.53650811	275	379.9085001	0.675491409	373.6907995	309.6922747	61.11329223	2.913523024	-3.46E-18	44.05443145
-2251	405.6039145	16.81003582	17.74139543	275	329.0924418	0.643693974	354.6331041	293.115438	55.97000534	4.99691531	0	79.77427151
-2250	577.2012535	16.48890608	17.24545965	275	416.9777671	0.695232268	417.7186082	332.6222384	81.09065124	4.028518575	-2.60E-18	104.3948467
-2249	387.4683269	16.81507117	17.70543115	275	354.1442341	0.654209714	368.0381779	304.8734749	58.0685143	4.388709166	-1.22E-17	51.26620002
-2248	478.2580154	16.99395027	17.88444599	275	370.4604447	0.65754948	387.0028598	305.6121376	78.97946324	2.638097025	0	77.4474922
-2247	457.4936032	16.23012533	17.13262621	275	403.4374979	0.699285379	390.6974801	314.9880166	73.96061308	1.413024794	-5.21E-18	54.33664088
-2246	410.6288576	16.50671992	17.67839911	275	306.2872898	0.620953461	309.9130079	254.2888693	54.52023857	1.107930327	-6.94E-18	22.40426427
-2245	273.2541465	16.35647641	17.3249722	275	383.3451709	0.641109982	370.9432611	307.0573136	60.55378683	3.332160683	-4.77E-18	48.80545781
-2244	593.8343459	16.09471389	17.02230306	275	392.7909549	0.725750522	381.106776	295.1694245	71.80176153	7.843928281	4.032104359	19.55415044
-2243	477.8573205	17.07679603	17.83268551	275	465.6994475	0.789008004	446.9523281	366.6660184	72.94106686	7.749506174	-2.13E-17	196.5825721
-2242	421.4055095	17.02663249	17.98968523	275	377.9852289	0.745770629	375.7961541	307.6154299	62.45592155	4.862612542	-3.73E-17	54.51122541
-2241	589.1941442	15.80250046	16.63725201	275	450.8495289	0.759674147	449.6997849	350.316139	91.30996165	8.13221198	-1.39E-17	102.13499
-2240	378.489892	17.1643054	18.10914802	275	387.144249	0.748914446	388.3271029	333.4891431	48.53867418	6.718506514	-2.42E-17	22.43550239
-2239	595.4002422	16.27350734	17.24483705	275	414.5491469	0.707675328	403.6011754	326.8006428	72.29131446	5.10624992	-1.76E-17	158.3269497
-2238	408.3134589	16.08845679	17.1893393	275	365.9619527	0.694168315	346.734665	289.5952134	52.44663963	4.725420897	-1.74E-17	22.99435709
-2237	649.9639153	16.56522899	17.18415532	275	516.7171488	0.809388631	514.0363101	402.1048584	100.678546	10.34731081	3.859604517	213.6199459
-2236	321.2219776	16.35739757	17.59495406	275	316.8531867	0.704530388	280.0503495	240.9416821	36.63546774	2.47319961	-4.33E-19	6.71823151
-2235	427.3022992	16.34594236	17.22422198	275	439.2913073	0.734510026	402.9306328	346.927838	49.97690082	6.025894027	-2.95E-17	14.54451543
-2234	630.1770006	16.32548841	16.94683252	275	453.1442269	0.804591625	469.5372561	363.2448825	95.13786708	7.860503734	15.8015674	90.35560903
-2233	577.0191562	16.38458099	17.31416259	275	419.0020367	0.788914936	410.6411564	314.9022626	87.71261746	8.026276407	-3.47E-17	124.2858245
-2232	441.4278464	16.02405759	16.93581871	275	430.8774367	0.784317877	396.6422691	313.8017627	76.53345176	6.636013333	-5.54E-17	155.4812181
-2231	465.9200238	16.89672276	17.75743874	275	419.3930103	0.715081745	425.0762516	352.6699625	65.89600984	6.414291393	-2.43E-17	51.54830363
-2230	487.8537712	16.21766525	16.98654086	275	469.0276114	0.851186974	447.9799702	362.9221803	68.86986931	9.617986249	-4.34E-18	57.97254523
-2229	542.5588247	16.12222146	16.81203301	275	446.4924134	0.860572066	430.8344791	352.6255403	71.16848992	6.549460303	18.43492603	48.23399786
-2228	684.1324093	16.67864722	17.50719658	275	448.6811004	0.800371952	460.0202328	348.4975177	99.99936537	11.22006285	-3.46E-18	108.0162735
-2227	592.5276101	16.60484321	17.24619454	275	535.5618409	0.921270563	518.7703923	410.701527	96.59372116	9.833325914	43.11756714	199.5027458
-2226	391.0740105	17.19077035	17.97781732	275	361.2042216	0.774205446	355.9549421	302.1134918	42.08827494	7.193234398	-6.94E-18	11.54610588
-2225	518.5993852	17.01979323	17.83102768	275	409.0087809	0.708985564	418.9183324	342.3418963	69.14525995	7.276127512	-2.79E-17	42.24238996
-2224	346.8617304	17.06356512	17.96801168	275	329.2263341	0.720398156	335.3983139	280.46626	50.00552795	4.926525946	-4.90E-17	23.17722917
-2223	553.5169913	16.0372033	17.15087858	275	342.8846394	0.61032735	359.103005	283.7818803	75.52911588	-0.002646699	-1.74E-18	69.91936928
-2222	466.6886732	16.81796461	17.73459042	275	400.7922614	0.689265315	405.1747108	323.2960367	76.44669461	4.679496343	-3.12E-17	121.1807721
-2221	657.1910092	16.57871322	17.3957428	275	409.5440548	0.740386869	425.4461938	322.075714	94.21383465	6.048476879	-2.34E-17	149.0019042
-2220	509.5815931	16.71985573	17.5333451	275	423.2452036	0.74395816	443.0827266	341.9150603	92.68183205	7.825499665	-2.86E-17	182.9243665
-2219	260.3868767	16.79245458	17.72373867	275	317.2686544	0.699759011	318.8847967	271.0960078	45.74409218	2.05771249	-6.94E-18	39.92950029
-2218	570.7026106	16.3053961	17.19825687	275	372.240368	0.676782859	389.4976032	307.1191633	76.12832912	5.31326139	-1.19E-18	176.8052296
-2217	807.5255068	16.26703833	17.04250732	275	460.5440237	0.716719698	491.550823	367.2661868	114.7483272	9.50002654	-5.21E-18	180.8425459
-2216	531.1529889	16.62027863	17.33180101	275	532.6549953	0.87114884	505.6166393	406.0120139	87.12934065	12.7454266	-2.54E-17	126.1684174
-2215	447.754904	17.11345787	17.92247002	275	487.1210781	0.865304248	438.7744729	375.8349112	55.80856963	7.347427369	-6.94E-18	32.81725466
-2214	532.4954466	16.43581185	17.15112692	275	477.7695055	0.856870847	456.6560865	387.2816183	58.51748636	6.587132809	54.84508958	31.80020059
-2213	192.0428042	16.33777071	17.50001929	275	277.5008293	0.697669975	233.4058711	214.4053033	16.8735636	2.127004261	-4.99E-18	3.20199231
-2212	512.8582115	16.52393582	17.49668023	275	363.8387955	0.645997013	359.8145055	302.1650285	49.6902735	6.851227924	-6.92E-18	17.89789867
-2211	359.4560029	16.94203348	17.89059163	275	394.7742233	0.732154206	367.6953116	310.0320641	51.88803262	5.636230613	-7.92E-17	12.75456038
-2210	348.7963982	16.31265181	17.2588179	275	353.2078214	0.670364552	349.424724	290.7380342	56.38579817	1.97184116	-2.79E-17	63.36367093
-2209	443.8423099	16.85245082	17.65992122	275	408.9917551	0.73129465	397.0734616	331.7856021	56.20860693	9.079252583	-6.94E-17	46.5183642
-2208	369.2358532	16.83771021	17.78896775	275	357.8938645	0.675936856	345.9318223	294.2338365	49.55165811	2.54056427	-4.33E-18	19.04812525
-2207	493.6983639	16.83611444	17.72411162	275	411.0560268	0.712293756	397.8394931	330.3788193	62.2694771	5.727054392	-7.81E-18	84.49883972
-2206	749.1803918	16.08840114	16.86490452	275	437.6792758	0.772699734	464.0598784	358.5714429	94.44560114	8.591568926	0.562020655	119.6456041
-2205	346.2374688	16.26540744	17.15866299	275	459.0286174	0.827967631	428.8921757	349.1389751	74.57799615	5.175204479	-4.34E-19	95.51942035
-2204	498.8228649	16.50787429	17.37355667	275	490.1925912	0.922460639	445.1567689	378.4185538	53.09528276	13.65038534	0.001663782	12.61488663
-2203	610.6657588	16.33828592	17.26172711	275	420.3604614	0.829246071	404.7333838	312.8078037	82.03005162	9.131549546	-1.65E-17	185.095453
-2202	272.0241219	16.52677449	17.59972992	275	344.2168307	0.724713896	329.6002018	276.6073501	47.10599084	5.609040953	-1.39E-17	17.62368532
-2201	454.9118885	16.63256906	17.60055841	275	374.0766381	0.648012762	377.7415496	326.898394	44.309765	3.670058264	-2.60E-18	9.310106773
-2200	470.9917471	16.97236299	17.99172646	275	364.108795	0.715264071	369.7523494	302.9731937	61.03945638	5.283198748	-1.56E-17	119.7275836
-2199	622.0763737	16.60873025	17.53615176	275	393.3871694	0.697954893	420.139633	315.3364748	97.2637729	7.695432472	-1.61E-17	143.8825204
-2198	397.458429	16.3237804	17.18211378	275	480.7225122	0.791727628	432.6958034	360.321091	69.56782827	2.824639669	-1.05E-17	98.75519692
-2197	426.2793515	16.68620283	17.80590216	275	371.006245	0.746454899	352.1854173	297.62282	47.42030917	7.153899085	-5.32E-18	9.278596297
-2196	582.6907589	16.22425587	16.99657156	275	450.7963355	0.814992523	443.4721739	336.0756348	97.27319836	9.917715552	-1.73E-17	107.5991856
-2195	712.669431	16.36291442	17.14595215	275	499.8614978	0.841567703	499.4084258	373.9096784	112.1732541	13.56961801	-3.69E-17	176.2669261
-2194	546.1069144	17.50983599	18.26584483	275	433.2138487	0.767574956	443.0009607	354.3031708	79.47314657	9.224643391	-2.78E-17	168.9077048
-2193	388.7086146	16.19654202	17.16498788	275	388.0642203	0.722095516	358.7924497	298.7453481	55.161781	2.662191619	-3.47E-17	39.94140805
-2192	633.091116	16.58438149	17.14399464	275	460.0074796	0.805712365	465.1282821	375.3171136	77.83889258	9.074463553	-2.77E-17	198.0870845
-2191	358.3411894	15.87878609	17.10248926	275	297.9332402	0.699889449	265.6731796	221.558581	40.17793692	4.046411771	-8.03E-18	4.792157877
-2190	386.0692048	16.00137112	16.81473775	275	398.9143846	0.674996283	406.7317536	321.9874151	71.84497211	4.507033106	-3.47E-18	54.13407785
-2189	482.9551686	15.9460691	16.72596797	275	405.5464099	0.678187468	408.8053213	332.1298338	67.90741429	2.946218537	-1.05E-17	25.13851785
-2188	636.8127976	16.19451264	16.88326313	275	423.1035144	0.734460925	421.6641288	331.0485884	81.03230436	5.396997011	-2.30E-17	131.7394124
-2187	498.5198102	16.14304565	16.89769679	275	404.4569328	0.791484219	417.8460937	311.4034716	98.00820601	7.945505856	-1.76E-17	168.8318596
-2186	539.3952994	16.84344518	17.59277837	275	412.1031203	0.757539946	431.5876218	334.4595317	86.98890981	10.14470492	-3.32E-17	140.5265624
-2185	374.9825662	16.12876366	17.06626828	275	364.0822323	0.726278256	343.0745386	287.1405159	52.44169413	3.499832683	-3.12E-17	29.7049346
-2184	516.9247858	16.57692115	17.60250255	275	388.9509339	0.705070527	382.5337593	308.1295535	68.87655958	5.168302355	-1.73E-18	35.04879955
-2183	445.8798332	16.03439379	16.92076428	275	388.2296107	0.687861914	394.3605708	308.3486846	80.9859052	5.029648633	-1.56E-17	94.03431333
-2182	211.9737693	15.96403463	17.11435497	275	303.0404091	0.671896647	271.52364	237.5980558	29.91468659	2.121813467	-9.11E-18	12.0970348
-2181	323.412226	16.81377421	17.84090211	275	279.7616902	0.521897335	284.5646263	240.6241671	41.87845625	2.096886122	0	9.873375286
-2180	394.1584056	16.09749957	16.93081718	275	367.4483568	0.597072226	373.8321278	297.8275324	72.83167522	0.397566025	-3.20E-17	58.76256538
-2179	514.2002253	16.74592105	17.58223797	275	420.4079885	0.689419621	438.6476416	356.8405339	72.6012831	6.997373776	0	48.76336251
-2178	421.3003504	16.19086305	17.3257079	275	357.8589338	0.673436264	341.3372675	282.9530303	55.94515311	2.174420825	-3.47E-18	21.37434736
-2177	300.4666575	16.4578326	17.48383253	275	372.7669438	0.674264837	344.2251908	295.5817875	46.79296603	1.028451192	0	22.07433459
-2176	632.4971264	16.81796183	17.44445297	275	496.8744059	0.79609781	500.4548371	395.3661235	96.52103764	8.447454077	0.640025405	148.5196074
-2175	528.7973382	16.34323375	17.10151912	275	387.2044746	0.732814761	394.5779309	321.4161671	67.68707754	4.754974906	-4.86E-17	146.0019067
-2174	475.815264	16.65034417	17.55125388	275	421.685275	0.782023118	415.0960333	344.0431833	61.77899936	9.10739634	-3.17E-17	48.30985529
-2173	530.5598812	16.8117722	17.59661928	275	447.0602579	0.816028594	437.0496147	354.5349246	70.72288187	11.89247529	-1.96E-17	33.49092495
-2172	495.7541543	16.36302852	17.32561835	275	395.2101183	0.768979599	357.7471835	297.2501284	53.47970847	6.983115103	5.974742862	17.54583191
-2171	582.1925682	15.63873219	16.5079885	275	521.3811715	0.841023575	464.8856951	363.9111366	93.9055344	7.257230066	-2.52E-17	227.2086766
-2170	473.5420993	15.87484534	16.7645991	275	456.1961412	0.859613419	421.4229188	328.6334237	84.14954618	8.886087307	0	63.71812808
-2169	320.6289	15.38499716	16.50595627	275	408.7402537	0.807539858	347.138262	296.605095	42.07860724	6.524440068	-1.39E-17	16.29976432
-2168	448.1844017	16.14585293	17.18152168	275	382.2017163	0.763764816	352.6667157	290.8466773	57.80054538	3.958365041	-8.66E-18	41.23406122
-2167	366.3635177	16.28738526	17.18319146	275	369.3927379	0.708320208	375.6521869	303.2499666	69.30489403	3.138487416	-2.13E-17	95.44898222
-2166	458.1865014	16.29334818	17.29168201	275	383.6841013	0.705998946	364.3716517	318.3055226	41.35421539	3.947614927	-7.38E-18	7.321666069
-2165	525.60886	16.61680743	17.54227947	275	412.1374943	0.736520829	424.0341729	337.905939	82.00031931	6.627730414	-4.21E-17	83.23051829
-2164	441.5816155	16.76753712	17.65044226	275	382.1003187	0.707383751	388.0357329	310.0274391	71.93179916	6.098481049	-3.46E-18	98.78978998
-2163	559.0450415	16.50563524	17.36376895	275	442.1876265	0.745987383	437.5301998	348.3359687	80.81696225	7.00588192	-3.04E-17	69.86863884
-2162	518.6186511	15.9410463	16.78997232	275	499.203356	0.837535144	470.511245	380.7386116	82.07178312	7.92309023	-9.98E-18	111.6935129
-2161	411.5570981	16.26077064	17.10823731	275	473.7333331	0.924430092	414.6909499	359.1846262	49.42147501	6.196881008	-1.39E-17	36.40423412
-2160	488.3279577	15.83646716	16.79726485	275	383.7238703	0.814963886	350.5492352	289.3119363	54.10126688	6.667939293	-2.08E-17	17.83176815
-2159	396.4848438	16.8475701	17.82456327	275	380.9681849	0.772506478	370.8282977	302.9899156	64.02298061	4.346369138	0	69.41957887
-2158	640.4727397	16.42381094	17.21850629	275	416.9359793	0.727316541	431.6601052	335.9756931	86.47368145	8.916073363	8.972837317	194.2281135
-2157	546.3344362	15.55258178	16.48360318	275	402.829226	0.767978737	390.750436	296.7799593	83.40815926	7.714520242	-2.15E-17	134.717945
-2156	474.5827824	16.01294641	16.91159094	275	419.1339304	0.774031553	405.9831851	321.8092603	79.11295801	5.060966743	-3.59E-17	74.0321023
-2155	585.8054097	16.32169313	17.06050616	275	477.5381845	0.801193144	481.2177857	380.9119318	91.99634424	8.25105099	-6.94E-18	133.082077
-2154	394.3489585	15.95994875	16.9623065	275	352.243049	0.728215599	344.3444965	282.194454	55.73388289	2.119242526	-1.74E-17	38.56353803
-2153	704.0551995	16.59793564	17.44232676	275	423.5508329	0.753280025	437.2572714	330.9922506	98.08578035	8.353155189	-5.55E-17	171.8444705
-2152	466.8404819	16.54564101	17.48726085	275	391.2590346	0.720826947	397.6906585	318.3774433	73.86537287	5.526452386	-5.71E-17	165.8716038
-2151	740.0783145	16.96171427	17.77768235	275	429.2143632	0.794475443	418.7928706	334.8649304	74.84171312	9.099470481	10.59167503	243.7647655
-2150	421.9689449	16.86190899	17.54631846	275	399.6035009	0.728192571	430.0967194	347.8211234	72.90205285	5.41752042	-8.33E-17	122.7288551
-2149	323.7809264	15.72629433	16.71987143	275	354.4653097	0.735511682	341.2767366	293.7860803	46.41773024	0.377739139	-8.68E-19	26.45054467
-2148	563.7280319	16.37217642	17.23326775	275	337.8103101	0.66407098	422.9416902	310.08219	100.9506202	8.660599046	-4.15E-17	108.685132
-2147	529.6322382	16.43513718	17.44292421	275	355.8040152	0.731304402	349.1596753	297.4732972	44.83978318	6.89787723	-1.45E-17	6.805875862
-2146	451.1344724	16.67010101	17.52214137	275	414.5605221	0.742899514	452.0573668	358.4529567	88.2692572	5.444602588	-7.38E-18	121.0897228
-2145	581.4211887	16.55564359	17.4162041	275	467.1844458	0.821362991	442.5877926	359.49068	77.49687837	4.510752093	1.415568525	64.03451989
-2144	468.4670432	16.35720238	17.21885152	275	471.2649509	0.884611264	445.8443005	363.9951027	72.71968825	9.23100406	-2.16E-19	78.57962021
-2143	426.31613	16.6168622	17.55363923	275	352.6349351	0.742294347	356.5282617	287.5942983	58.78004039	6.204560971	-1.30E-17	19.48665463
-2142	224.2117959	16.50161939	17.60292214	275	330.4929616	0.705742298	307.7847557	265.5357619	39.62986751	2.619126295	-1.04E-17	28.29480758
-2141	291.4070776	16.42952503	17.61230732	275	304.1106507	0.597935354	288.299204	255.377982	30.72630688	2.220351272	-1.74E-17	4.025999902
-2140	465.124306	16.20763504	17.01021602	275	326.3371536	0.583359365	348.566719	289.5607604	56.52175454	0.294595776	0	37.55030892
-2139	446.0540147	16.25566347	17.2531716	275	372.975449	0.639139111	383.1588707	300.0881485	75.64461245	4.568243751	-6.18E-18	103.5983915
-2138	414.6945062	16.1894928	17.21959781	275	412.9651425	0.7122987	386.5181048	316.5017693	65.33012581	4.717415117	0	37.0866072
-2137	516.8419838	15.85526718	16.74295674	275	354.0754638	0.676187446	369.8736336	292.5426727	72.35350332	3.814423622	-1.74E-18	81.0690833
-2136	485.520537	15.7289494	16.6978528	275	432.7710227	0.762250988	426.0844943	344.5214405	75.91029317	5.652760565	-2.94E-17	58.52606422
-2135	393.6163487	16.64253727	17.58157287	275	393.2210607	0.803195133	380.5769873	312.0543637	63.44338053	5.11618124	0	66.58166464
-2134	509.0531324	16.29323731	17.18433774	275	455.1293691	0.790435996	425.1938907	358.6400484	59.68121449	6.923815883	-2.08E-17	22.35229691
-2133	563.5441746	16.35982074	17.23314754	275	433.9012654	0.779026463	455.9451857	349.3229344	94.31081733	9.724581787	-1.06E-17	86.15076317
-2132	427.4294404	16.8700696	17.68915865	275	421.7661138	0.807907696	412.6244632	332.8463781	73.45220593	6.373032198	-3.46E-18	52.49346081
-2131	782.1272138	15.98314632	16.7487441	275	439.715995	0.787487595	416.12031	328.4992732	79.11388433	6.365598932	26.93674358	310.0744484
-2130	305.0373861	16.17200223	17.04417185	275	437.5010365	0.803016043	389.9405758	338.1846629	43.41537191	6.585384969	-7.81E-18	15.74938891
-2129	665.4265647	16.18339576	17.02408256	275	385.8726315	0.751568271	406.7067039	306.2429358	88.97611078	9.186038461	-7.38E-18	109.7278945
-2128	292.624714	15.75418213	16.6579249	275	429.9677601	0.809790738	391.7115364	326.2013485	62.31288203	3.017961054	-8.66E-18	57.9865469
-2127	327.4256554	16.7641811	17.84805087	275	345.6925596	0.707795949	310.0758896	268.619829	37.34508746	4.110973157	0	5.886590008
-2126	409.549033	16.77289922	17.67760511	275	402.5328172	0.719538883	383.0388182	318.5691455	55.35790367	6.696734625	-2.26E-17	26.55358829
-2125	431.9108961	16.1534668	17.11056968	275	320.7474732	0.678737554	325.8718799	259.8262619	61.16128867	4.386660197	-6.94E-18	24.86296397
-2124	489.2291585	15.479157	16.47554249	275	363.954001	0.662505174	383.8677032	291.7341016	87.94208389	3.883348801	0	87.40793827
-2123	435.7562836	16.32053063	17.26653774	275	380.4019277	0.681398152	398.9868391	318.4393522	75.96065692	3.781949978	-1.43E-17	54.65386774
-2122	580.1971446	16.22581694	17.14108596	275	411.3988271	0.75219513	424.8425116	320.0546262	99.99277266	4.28040721	-8.08E-18	127.2855209
-2121	685.4387247	16.47758525	17.24206524	275	482.7662407	0.774009234	530.9799392	411.92214	110.2647204	5.747741587	5.940336556	206.5737564
-2120	587.6047804	16.47466645	17.27098186	275	437.6752181	0.862219932	430.832293	336.6656689	84.449504	9.867244742	-1.08E-17	162.150673
-2119	700.3843665	16.38206311	17.16244704	275	452.946665	0.815944856	465.8183972	363.5653136	90.76669824	8.109261712	25.08670604	219.2999705
-2118	261.5347335	16.68324178	17.6246599	275	366.9581186	0.758101074	332.0762707	293.1999902	34.82885637	4.048477752	-2.43E-17	8.731416057
-2117	467.214904	16.38352563	17.46806819	275	360.6522041	0.729754069	329.1080641	267.5293772	55.16394387	6.456588582	-1.13E-17	8.780685108
-2116	405.1802219	16.037481	16.93657864	275	414.6107865	0.70379384	399.7648147	321.8465974	73.81951059	4.098706758	-8.66E-18	49.19610224
-2115	451.4592981	16.29268948	17.24058663	275	391.4897692	0.707961275	376.8086828	306.866609	63.35178448	6.703649071	-2.43E-17	26.31493246
-2114	627.4293881	16.48646702	17.27839472	275	372.7696826	0.752965882	394.9253381	297.7443332	89.02721232	8.159749934	2.316264521	138.3707678
-2113	397.6039086	16.26096592	17.12009049	275	399.373726	0.694543755	400.3284763	320.9635898	75.14091762	4.332326573	-1.04E-17	121.5577017
-2112	351.1357275	15.69634808	16.77817155	275	337.3203445	0.647823821	327.3659867	265.3980468	60.7796967	-0.147004948	-3.46E-18	46.43830721
-2111	308.7639149	16.55283551	17.58107757	275	304.913867	0.627986684	304.1820127	260.4348838	42.45295503	1.728359144	0	20.41291766
-2110	470.3021351	15.979612	16.94107	275	363.6792373	0.662182379	357.949009	287.9803502	67.18853673	2.875693327	-1.74E-18	76.4854305
-2109	274.8114053	15.89208674	16.91145648	275	349.4754257	0.662738426	334.2991527	282.4400968	47.79734167	2.369454749	-2.86E-17	16.10967963
-2108	420.5352851	16.52522232	17.4639108	275	357.5952701	0.667116708	357.1623554	305.8337173	47.97039369	3.367405993	0	20.01829511
-2107	361.770659	16.48198709	17.61492806	275	313.1144244	0.607436802	321.0875062	254.6234353	60.21104562	2.780539817	0	16.05806746
-2106	623.2592824	15.65019444	16.55286763	275	442.7363955	0.722603631	432.5866136	327.8198583	98.06472271	6.702032631	-6.08E-18	151.2276718
-2105	455.4745646	15.87648735	16.8009436	275	440.8292518	0.798705702	409.7601383	338.2663249	64.08281138	3.582599055	-2.08E-17	55.23813081
-2104	571.2218973	16.48080352	17.30077973	275	392.9810427	0.783141401	403.5096922	311.7633517	82.76615684	8.980183642	10.89397592	200.3653133
-2103	627.9708511	16.76206307	17.52062946	275	426.9205494	0.746792773	461.033703	359.3231314	92.21621637	8.752024895	-4.17E-17	61.55316207
-2102	600.3594083	16.75373484	17.46585416	275	378.8936462	0.729993337	403.5313529	312.1163117	83.4836715	7.962350823	-3.17E-17	233.924429
-2101	587.3534942	15.98425082	16.80996078	275	479.2206403	0.757521474	485.7724413	379.4048633	99.95165022	5.657252051	-8.68E-18	113.2377894
-2100	400.6494017	16.40313253	17.27600644	275	445.0353046	0.840615838	406.238575	330.5547184	69.2880403	6.409736333	0	56.3022809
-2099	377.7112725	16.80509059	17.81112024	275	343.9922224	0.69648185	331.6761819	282.4776551	43.23858066	5.481794158	-2.43E-17	10.77544565
-2098	541.0883954	16.00601043	16.94877255	275	391.6870456	0.70973545	420.5435254	312.6155737	102.022579	5.876508973	-1.84E-18	132.9854658
-2097	509.6659166	16.21075323	16.91051116	275	447.1012258	0.748108388	460.7837871	365.6030396	86.17786976	7.891386509	-2.08E-17	78.3497804
-2096	606.9991978	15.97277825	16.87375698	275	467.7831331	0.818692051	442.7161944	345.8630534	81.6863363	10.13886108	3.702690757	69.45381061
-2095	433.7725671	16.35515186	17.14195568	275	456.6707166	0.851535802	447.1564814	355.6185967	76.80441757	10.82872344	-1.74E-18	60.70475246
-2094	502.7150707	16.23423646	17.09054394	275	440.3627105	0.873255971	408.7702322	326.6819534	71.85066534	9.839163514	-3.47E-18	99.24692926
-2093	552.2410864	16.23546144	17.03624077	275	395.0718022	0.756346897	420.854507	324.5704859	86.15272124	7.551009746	-1.16E-17	87.05550265
-2092	260.230526	16.68965354	17.73467307	275	346.366862	0.753883333	308.1571523	269.8273381	31.67375083	4.729913111	-3.46E-18	13.29767829
-2091	318.6764685	16.44301033	17.44091328	275	369.2110897	0.719472036	331.4651503	286.8587538	38.71686432	5.938380666	-9.11E-18	8.344766936
-2090	373.8494739	16.44973525	17.46659362	275	352.7774208	0.66819669	339.3934965	285.044347	48.90039935	5.294882023	-3.65E-17	10.0340956
-2089	591.2585718	15.95410722	16.7142017	275	415.8257295	0.684882836	435.1673334	339.5326157	85.36396294	4.607507449	-9.22E-19	81.37584234
-2088	552.3372113	16.43105559	17.18563047	275	453.5365765	0.770550525	448.8543949	360.3816352	84.60295652	0.732507124	-2.08E-17	59.58127075
-2087	378.6313467	16.78383182	17.64414242	275	438.8562854	0.785814069	413.2410599	345.9858801	60.19372085	7.061458889	-5.38E-17	41.10045133
-2086	412.813565	15.53391169	16.50506624	275	435.1993587	0.81689263	385.9115036	315.6030539	65.01062564	4.006123828	-3.12E-17	25.27318723
-2085	156.1185128	16.64591319	17.71484232	275	304.4439231	0.677280727	262.9187058	239.1796066	23.06662039	0.672478833	-1.76E-17	10.32166103
-2084	387.0290634	16.58582375	17.90066308	275	268.0337176	0.547055118	262.3682055	217.2712917	44.09846544	1.070226629	-1.95E-18	6.000062166
-2083	462.4326663	16.18667783	17.14677133	275	359.0875427	0.5970823	375.344018	290.3028089	82.26108347	2.679017764	-1.08E-17	109.2800763
-2082	475.3497699	15.83387648	16.88237122	275	345.8775795	0.59620737	358.2676673	280.2527713	75.78627961	0.757203523	-8.14E-18	77.67869318
-2081	754.8726114	16.63606444	17.59754739	275	389.5789696	0.671248492	415.1654343	311.0631485	97.67264529	6.460488117	14.06161771	329.4975145
-2080	463.0141941	15.89381388	16.8388175	275	426.3217581	0.730950386	404.5127836	320.6154381	76.44111616	3.717718494	-1.73E-18	47.65014434
-2079	754.3246603	17.12763604	17.74096303	275	535.1247124	0.825516965	534.2021712	418.7052079	103.3727474	12.13706844	-1.45E-17	189.0097682
-2078	482.5390392	16.12718175	16.93111109	275	513.4275102	0.943689205	460.6315802	359.888489	87.38709861	12.36607776	-1.74E-17	137.545857
-2077	333.0444685	16.63128212	17.78232725	275	359.961669	0.762696237	324.2761441	278.2258776	41.04660571	5.701899841	-6.94E-18	15.83483464
-2076	468.5359552	16.46158691	17.35045721	275	404.4169384	0.730897261	411.7924759	346.7414547	59.09042073	4.564912808	-1.47E-17	55.430369
-2075	275.4454512	16.86246563	17.8818796	275	305.7702406	0.644599431	303.6955605	262.3657067	35.32704078	6.002813037	-6.94E-18	9.0659001
-2074	596.3515681	16.18598923	17.09017021	275	408.2006747	0.660077632	417.6731849	337.0679109	76.89714014	3.889883306	-4.77E-18	94.51718098
-2073	474.1797198	16.60042548	17.52423502	275	494.0123991	0.829307845	440.7332675	376.3903025	58.07546189	6.117229161	30.04205937	43.09582474
-2072	419.0097981	16.26877139	17.22352191	275	436.2785818	0.800762895	380.7570726	338.3419408	37.79725309	4.789014777	0	24.26682581
-2071	518.312278	16.46266483	17.38341542	275	432.7963358	0.842638968	406.6758406	333.5311841	66.14371936	6.898781847	-4.34E-19	107.9554848
-2070	579.2076216	16.02138845	16.97070483	275	451.3440532	0.811665179	425.1663093	330.4924218	86.65050279	7.808816005	-1.13E-17	41.7297291
-2069	193.813651	16.54743426	17.58214436	275	371.761488	0.803656054	336.6228359	288.0809513	45.68050395	2.888676653	-4.39E-18	46.43440006
-2068	640.3845802	16.65187952	17.52722519	275	407.9663538	0.721188541	416.0588341	333.3518367	74.54461751	8.270805277	-2.16E-17	35.35413392
-2067	491.4118889	16.47178204	17.47724698	275	395.4407201	0.753680567	395.4695773	304.5889174	83.8281712	7.052488647	-4.86E-17	168.987253
-2066	265.9701304	16.32312945	17.474086	275	319.4990522	0.684763444	296.2323989	261.5684343	32.18722175	0.568757743	-1.39E-17	10.04790284
-2065	200.3951941	16.35198106	17.59819634	275	242.4765612	0.575339234	218.4661701	196.6324517	21.34792503	0.092186457	-2.52E-17	3.831776965
-2064	365.9303397	16.38052887	17.5588253	275	294.0347069	0.489981711	320.7287741	268.6886604	48.21553862	-0.822214197	-5.19E-18	7.72084662
-2063	511.6339795	16.83248034	17.68112963	275	392.0123251	0.605781508	433.3845693	343.4263239	84.53947486	4.362944547	-1.30E-17	97.92600876
-2062	216.8858853	16.32191652	17.50663247	275	294.8275688	0.632802177	265.223474	239.4896262	22.42624698	2.844397403	-1.08E-17	4.445156625
-2061	650.8935725	15.94245504	16.82433501	275	448.6571882	0.72533325	425.6774759	330.6812452	89.77708892	5.373933341	-1.41E-17	139.1102187
-2060	629.2268027	16.16285912	16.87062768	275	494.1833796	0.839868431	470.6761769	374.6371749	85.78777122	10.27052001	-1.08E-17	92.51786366
-2059	634.5959769	15.8624282	16.70429043	275	464.0879079	0.871488491	449.6254544	342.8189978	95.04445576	10.02156316	2.619390196	203.7850185
-2058	707.7273252	16.53999115	17.22897695	275	472.5088614	0.84347795	462.7740149	376.1849233	84.34659525	4.782168542	98.65043739	208.510558
-2057	766.1665602	16.63100039	17.41358587	275	445.0501178	0.856278348	429.497885	335.4047121	85.60488103	8.682922565	1.701946125	219.6077103
-2056	321.6944189	16.49762472	17.43524138	275	377.5865019	0.765951653	372.8533327	303.5034117	64.41711782	4.947095992	-4.11E-17	107.0024292
-2055	505.3012456	15.92096258	16.97528264	275	321.6977099	0.654826336	381.6961558	280.1066084	93.71640944	7.873137934	-2.43E-17	37.21691725
-2054	346.4398707	16.48631279	17.49325377	275	428.0778667	0.805087084	403.9688277	330.8097246	65.14372885	8.033648722	-3.47E-17	43.49954346
-2053	348.5468265	15.5736662	16.81651026	275	287.4373575	0.619929486	270.1144321	226.7455053	43.02655196	0.442262477	-1.82E-17	16.78945838
-2052	407.4771525	16.28701109	17.30462293	275	310.7865321	0.585252967	333.5175188	263.2181483	61.77537019	0.23169483	-3.03E-18	29.03170576
-2051	254.1795307	15.94319706	16.99742743	275	348.9080062	0.635019038	323.8723589	271.3632428	53.55327501	-1.568955076	-1.04E-17	38.72136821
-2050	464.80086	16.6706386	17.64499258	275	380.4884591	0.677586946	395.4843808	324.8783795	65.24577503	4.640975562	0	34.97540413
-2049	467.5859808	16.43425688	17.27851634	275	404.2690063	0.708111344	389.0083049	315.3402581	65.6178177	6.760604807	-1.74E-18	44.99787728
-2048	287.249838	16.42096404	17.23704228	275	338.7343821	0.660704359	352.9997129	296.1638444	47.68534243	0.792800498	-2.08E-17	21.82607009
-2047	685.5787735	16.38702523	17.10151108	275	559.7453538	0.8618589	530.2361648	440.0375557	81.76621932	8.143729428	21.52858079	58.32625279
-2046	481.0613635	16.51564615	17.5121223	275	367.8743876	0.738643672	360.8078116	291.4100364	63.25341135	6.341106276	-1.04E-17	46.20862444
-2045	491.5361939	16.29766424	17.17771959	275	444.6586188	0.767531606	447.0999148	355.3365059	81.86480395	7.285263791	-4.69E-17	76.69663898
-2044	208.8727502	16.70337739	17.82102763	275	322.6996827	0.750003345	285.1510898	246.7651425	35.53915714	2.925391847	-1.73E-18	15.51170824
-2043	512.7192375	16.56542948	17.42622064	275	349.0959798	0.632195992	358.6861277	281.2513705	72.91478165	4.484462077	-1.04E-17	63.89992421
-2042	593.7105872	16.69711612	17.3915882	275	413.0307923	0.686650642	430.8923409	349.2781041	75.24422633	4.527738744	0.250276909	147.0997599
-2041	576.4125213	15.75713137	16.70357083	275	380.3724917	0.712963258	406.2622096	302.1617915	98.14883132	4.063740359	-1.39E-17	157.1880317
-2040	390.9280607	16.43349584	17.31112155	275	442.9441458	0.802697512	408.0528827	338.7315831	61.52589354	7.869565883	0.43687399	57.23582702
-2039	676.9225231	15.89897831	16.78058652	275	455.5171086	0.792674615	429.0950261	338.2435365	82.50704175	8.094755362	9.125029874	254.3361224
-2038	247.6390211	16.46539848	17.54123986	275	293.3131432	0.699325864	264.0498512	229.4556092	32.75035705	1.843884909	-1.13E-17	6.945102599
-2037	554.1170861	16.42065138	17.49029893	275	360.2699728	0.607353785	387.9670047	299.1005697	83.22591885	5.340847193	-8.68E-18	25.89238422
-2036	541.0973839	16.53042822	17.25951708	275	451.4020869	0.732803507	471.6948978	370.2586556	90.05133926	7.793783768	-1.38E-17	158.1471591
-2035	256.9614639	17.14934844	18.14522911	275	277.4063772	0.635405923	284.8780415	248.6850073	30.94142852	3.387395492	-1.61E-17	11.95782263
-2034	312.0794713	16.02294282	17.11794235	275	304.3926255	0.580198305	299.1245149	257.911761	41.21346192	-0.160350003	0	11.16179333
-2033	273.6875879	16.64495966	17.70661742	275	294.1363851	0.599924894	278.4340825	243.9800853	34.6582294	-0.126421256	-8.68E-18	11.36109227
-2032	449.5457019	16.700958	17.62203528	275	351.155166	0.567402742	369.2776401	310.4567625	49.94473277	1.960199055	-3.46E-18	13.77912281
-2031	206.8303928	16.31290234	17.4380624	275	280.3236045	0.590133216	261.9075671	231.6202634	30.36138202	-0.074078408	-2.17E-19	11.15298851
-2030	622.8225913	16.43722283	17.31247373	275	395.4561946	0.655783669	426.5580386	340.5937498	78.85807299	6.393173794	7.643993232	74.38263046
-2029	678.2278385	16.45083953	17.19348167	275	547.1161242	0.836041401	522.8129986	410.7118096	103.5213898	8.469586296	10.7449749	159.3292059
-2028	592.8931529	15.70852709	16.69843142	275	444.3106428	0.828481136	435.6548445	329.3183793	97.21161368	9.156783169	-6.92E-18	97.08902633
-2027	483.0546018	15.90534809	16.7474997	275	436.3404443	0.821010923	415.8229349	335.2408065	69.52369443	7.173284055	-5.21E-18	208.6527247
-2026	375.9547451	16.2869764	17.40882325	275	388.1094683	0.819266004	339.3445244	290.1358159	46.78613069	2.294334278	0	15.84717139
-2025	546.1876232	16.0482041	16.92939754	275	517.1464126	0.821637975	497.1770713	415.1490185	75.18750441	6.856610231	10.88308777	61.55025078
-2024	413.6854081	16.01931328	16.95997895	275	414.8025023	0.883591207	357.7321002	303.2861419	44.70043794	9.856554363	-1.82E-17	12.02031826
-2023	347.5559835	16.35025517	17.27627232	275	442.9438018	0.791072715	400.04366	346.0059848	47.94699061	4.659387803	-8.68E-19	17.50124817
-2022	413.1660412	16.41877156	17.39710612	275	339.763169	0.700463017	341.6269323	284.5494414	49.11486039	6.637062627	-1.39E-17	23.8167579
-2021	553.245414	16.01055769	16.90938779	275	400.4559751	0.706249802	416.4457865	330.4522288	78.36242532	7.644655798	-5.73E-17	95.28414627
-2020	450.0352089	16.15026599	17.03898831	275	384.3454456	0.760106175	381.2706687	306.3611666	68.52809305	6.670855263	-3.55E-17	81.3093401
-2019	378.1723615	16.76267452	17.66552481	275	434.4240483	0.773833918	413.9227942	352.3731762	54.59164236	6.645977504	-4.21E-17	21.25128008
-2018	338.6994357	16.54220979	17.63203394	275	341.5836192	0.715142167	290.7345604	258.1151869	32.02962488	0.850354907	-6.51E-18	6.246471005
-2017	394.5776423	16.53708266	17.54169652	275	402.9871319	0.741369542	370.7100828	304.474408	60.34880472	5.912202643	-2.08E-17	39.50348112
-2016	519.2009405	17.01613135	17.89829719	275	383.9695879	0.697115018	395.2140116	308.4377994	79.58526862	7.200382852	-1.04E-17	66.38532316
-2015	543.4474107	16.23163233	17.23588347	275	404.7943771	0.697115465	403.5489467	311.734532	89.03738372	2.976970672	3.5448565	171.2163744
-2014	546.0828842	16.85721138	17.69707141	275	446.0592674	0.758497759	423.5269406	349.5770269	67.47533774	6.660259159	-1.74E-18	36.7890141
-2013	613.8144268	16.53619074	17.33400853	275	435.8423121	0.77572758	456.9030781	352.4344897	89.37349399	9.518514141	-2.78E-17	146.1182425
-2012	445.6313278	16.14473664	17.10986788	275	421.0172891	0.793322745	399.9470566	321.7951323	72.27872045	5.940692772	-1.38E-17	134.4980452
-2011	477.4285179	17.05812072	17.97421547	275	366.1224438	0.748978271	374.6213754	297.0484461	66.58551654	10.98741275	-5.21E-18	23.06985411
-2010	331.015194	16.0672229	16.95165626	275	384.2142991	0.752777867	368.7502358	299.7747286	66.73287637	2.279327725	-4.34E-18	99.69081647
-2009	616.6405571	16.55349757	17.57364661	275	348.1123358	0.635738734	402.0145313	303.3773657	89.85557991	8.203403484	-2.08E-17	43.04375734
-2008	278.8893725	16.22844585	17.2524408	275	345.8711869	0.689443932	329.1035094	265.5612228	60.73305336	1.416011674	0	46.00814739
-2007	313.6638329	16.14515653	17.0595527	275	412.7012396	0.713827785	375.6205189	318.585107	52.99541461	1.415462563	-1.91E-17	47.7726107
-2006	533.6746925	16.34510539	17.34157828	275	326.0989098	0.633110536	366.868711	290.3703288	71.03502098	5.463361266	-6.94E-18	29.71737695
-2005	262.5739297	16.77875452	17.79677399	275	375.2580315	0.698830859	360.132401	310.4405141	44.22771887	5.303949742	-6.94E-18	22.7154836
-2004	293.7730054	16.42901287	17.62285369	275	282.7005862	0.610213582	249.5684177	216.9856672	31.69678753	0.885962927	-1.47E-17	2.59776912
-2003	484.1279127	16.32285497	17.27671658	275	380.305039	0.622115534	399.2344916	320.8297225	74.66616839	3.764235948	-5.21E-18	30.82554499
-2002	582.1441036	17.13412038	17.94022221	275	438.3363696	0.705599071	461.0758839	363.2250439	88.87003723	8.980802799	-2.60E-18	154.5906836
-2001	422.246944	16.52089905	17.41795742	275	418.0417206	0.782384883	387.7094136	320.7002934	58.61236161	7.258152038	-8.68E-18	21.34657519
-2000	500.2575084	16.64807516	17.47978511	275	396.4084809	0.757708115	432.5811782	329.6719428	88.51864706	10.55280028	-2.16E-18	85.31133176
-1999	472.1515656	16.33137958	17.16707233	275	406.7485993	0.737222683	407.9096273	325.3665597	73.86722891	7.305157788	-7.99E-17	48.42587969
-1998	564.0701168	17.16521879	17.91107667	275	450.3824056	0.743546918	472.8709307	370.7032146	92.7366591	9.677687835	-7.20E-17	74.76384766
-1997	480.9803333	16.8974126	17.43542016	275	467.8627255	0.841297733	456.4862283	386.0895107	62.8704993	7.830633249	0	105.1774979
-1996	503.0904494	16.06842045	17.01730696	275	403.7559843	0.793736261	375.4044328	303.9507948	62.92715821	7.526129747	-3.12E-17	61.90554243
-1995	591.7392589	15.70681049	16.43753097	275	537.6140948	0.862375313	505.2490977	397.9855462	94.0777925	12.82836545	13.00438698	72.43504438
-1994	499.0222402	16.32332456	17.2451736	275	415.5226643	0.858544797	388.980116	310.6765612	68.34797034	9.620488968	-1.04E-17	63.76012393
-1993	358.1090563	16.73856733	17.59620689	275	381.1025535	0.759598957	362.9289913	307.5469708	52.37057524	3.286865408	-6.94E-18	119.1139747
-1992	339.6640165	16.37032853	17.43717601	275	373.5906928	0.721755266	332.5571909	292.8342839	35.99874561	3.729599689	-2.94E-17	6.49197268
-1991	462.6825856	16.78335365	17.71136215	275	344.1893839	0.645671355	335.5442265	280.1402482	50.37617286	4.876370602	-1.74E-18	5.857936942
-1990	453.4864973	17.25817016	18.13255949	275	330.8003124	0.630453186	357.1029913	281.2738094	70.45800029	3.981005802	0	72.75529629
-1989	473.1459281	16.60401605	17.49030655	275	403.3905797	0.645887759	409.7156915	325.9022508	81.58963705	2.230140403	0	198.8800883
-1988	592.0583703	16.41845819	17.34045869	275	396.6309923	0.729872612	387.0491441	315.7573271	65.00261387	6.147191105	12.66758026	25.7875174
-1987	743.1918687	16.75107654	17.4592146	275	500.3198357	0.810297704	518.7613339	385.1074752	123.7160149	10.11207847	-3.47E-18	108.8186202
-1986	610.3376639	16.27644145	17.04441147	275	510.1518642	0.823468933	519.3058248	395.2284875	114.7270214	8.87049093	0	227.2363684
-1985	253.4496752	16.37366682	17.34539285	275	367.4646984	0.780630502	341.3404733	290.9852393	45.52296266	4.832271315	-1.78E-17	39.53281684
-1984	369.9371428	16.562426	17.62536464	275	295.6857878	0.657033717	277.2486173	233.3681698	42.17703212	1.69989761	-2.08E-17	10.82787503
-1983	506.136047	16.47234239	17.29656237	275	417.2352684	0.677446307	438.3650974	341.2530305	94.35346362	2.809561498	8.334136877	80.50789923
-1982	417.4279058	16.54121488	17.39663565	275	394.1338213	0.677145205	403.8134648	323.4905871	74.67724104	3.988031087	0	52.30355012
-1981	503.1125597	17.04530043	17.99335992	275	412.5288439	0.696455388	398.5745339	326.8756053	64.80904434	6.889884229	-2.34E-17	22.54161056
-1980	349.3007275	16.02409182	17.08900574	275	371.1393389	0.702219658	343.8142886	290.5530419	49.8163429	3.254359637	-2.42E-17	39.90849389
-1979	651.1292964	15.94985138	16.78387888	275	426.5166003	0.791912625	410.0003349	324.3274641	77.26124815	8.411622666	-3.82E-17	279.5300299
-1978	347.1824578	17.09986589	18.15709436	275	313.5528468	0.695836692	301.9837846	245.4577137	49.21874499	7.307325908	-6.94E-18	7.688716986
-1977	520.1134843	15.90566817	16.76768538	275	459.4651407	0.703584158	460.9826955	374.2298739	82.93319695	3.598400052	-1.04E-17	73.44700647
-1976	342.5818936	17.05928441	18.0039164	275	359.2368045	0.743402837	363.2805543	302.3513604	55.27614193	4.824941115	-1.38E-17	54.66908638
-1975	347.0465806	16.16055176	17.09064562	275	358.2961538	0.697873054	319.8140411	280.5804155	33.4971807	2.234541264	-8.68E-18	11.19621638
-1974	396.2792267	16.30136845	17.35343858	275	324.6869134	0.595399539	333.558071	270.0484386	60.00989846	2.464106708	-4.34E-19	18.57425761
-1973	555.0905118	16.03014163	16.83669944	275	412.4678083	0.689338253	424.039603	331.9773253	85.86560573	3.904352697	-8.68E-19	137.4827718
-1972	588.7229089	17.05917351	17.58688698	275	587.099088	0.880432434	537.7050798	456.9103984	70.72942938	10.09116861	2.665067544	33.30206067
-1971	509.4011611	16.56115315	17.27974493	275	516.0570669	0.964761544	454.9396321	369.2965328	72.40568031	13.23506423	-5.21E-18	77.34687786
-1970	265.6620444	16.57580814	17.50532212	275	374.0605398	0.81410529	322.4940361	289.1406186	27.06439928	6.318882863	-8.68E-18	6.926749269
-1969	525.3498709	16.03194253	17.16885668	275	365.1035692	0.679189715	351.8475784	285.2450993	61.62009169	5.655729828	-6.94E-18	10.40383215
-1968	351.5770547	16.76283849	17.56515595	275	381.392004	0.720512733	365.1996602	308.3102214	53.84420002	3.101687456	-2.42E-17	50.1072499
-1967	444.686834	16.22838508	16.9391351	275	424.5069634	0.710963033	440.4329554	351.285792	75.04478706	5.022374522	-8.68E-18	59.17262508
-1966	369.9586167	15.81543501	16.82531913	275	465.1801402	0.781637172	378.3796324	333.1156602	43.74851808	1.375597552	-2.87E-17	8.222266279
-1965	397.139727	16.35834854	17.36081738	275	369.7362498	0.7281465	330.2459891	282.4700404	43.21438897	4.459575382	-4.27E-17	13.61535599
-1964	456.1779613	16.76591628	17.70367258	275	401.4325471	0.714898492	394.9889734	329.8755163	60.32474176	4.782488755	-6.92E-18	21.21434046
-1963	314.3959918	16.49506838	17.54622794	275	365.8487172	0.668694336	359.8059419	295.2605416	59.74147927	4.803920999	-2.78E-17	23.11789933
-1962	419.3081127	16.6511895	17.54154656	275	360.5732068	0.670340796	369.1147984	310.0435298	54.20627451	4.317047693	-2.60E-18	12.58961599
-1961	401.5437144	16.11933354	17.10364047	275	336.6819459	0.665464976	332.1426975	271.9056952	57.52871427	1.871283292	-5.42E-19	26.15664001
-1960	441.9733261	16.23019609	17.12939038	275	391.0041213	0.673817713	395.1664965	311.316314	79.63264817	4.242624707	0	86.80395117
-1959	343.4987933	16.88386178	17.96572948	275	354.4884917	0.698754265	340.4867181	292.2026835	46.85620526	1.472186185	-2.78E-17	30.47624316
-1958	519.0147968	16.60532214	17.48860853	275	399.8177469	0.690810822	402.2801885	321.6370803	72.23625702	4.214769347	-6.94E-18	81.27082231
-1957	578.3429626	16.39007272	17.27280166	275	433.4641295	0.791919919	424.7569378	336.616033	74.21511846	11.0104519	9.295054858	187.2006566
-1956	475.9552563	16.14966249	16.99215108	275	351.1506251	0.696828614	368.631956	282.8781128	76.04556001	2.811668786	-2.94E-17	76.5394674
-1955	377.6488347	16.18637819	17.09321932	275	325.7545689	0.637429934	344.5140776	282.40143	60.30741513	0.611531738	-6.94E-18	78.91786173
-1954	472.9697558	15.91685565	16.92145922	275	355.6567192	0.640231795	387.5718034	309.8154967	73.0091365	4.630611183	-3.47E-18	29.67440318
-1953	514.0688162	17.50436589	18.30005636	275	421.7628535	0.721355166	461.9376632	364.9743114	90.50836524	6.365802322	-2.26E-17	60.61303574
-1952	343.8751133	16.08902505	17.14192322	275	346.8686766	0.731891588	318.7731374	264.464393	49.77543033	4.57874575	-6.92E-18	16.79377283
-1951	251.01404	16.17582081	17.35736979	275	341.6578547	0.670921362	313.9169557	267.1231901	43.49875464	3.295010989	-6.94E-18	14.64856326
-1950	596.6787256	16.16019774	17.12830906	275	413.7638681	0.670952352	398.5323267	322.5052304	71.82320514	3.999507359	1.018560695	34.90487869
-1949	358.5493215	16.06112251	17.06212179	275	430.4260369	0.793021156	388.0058726	328.3099722	58.50022869	1.891095543	-5.42E-20	154.1111572
-1948	493.7452281	16.9716201	17.85801332	275	372.4790917	0.656851633	413.4471448	339.7173388	69.7940013	3.944482127	3.489629732	60.01797497
-1947	445.0623486	16.29016841	17.27260966	275	373.7909597	0.738255734	349.2271297	289.1570392	55.88135294	3.725823585	-6.94E-18	44.14594925
-1946	498.0022837	16.88608645	17.69869924	275	387.2970067	0.708198417	399.5205367	327.1206362	66.78997859	4.504509443	-3.15E-17	87.89847267
-1945	363.83932	16.63706069	17.50754114	275	387.5112958	0.70986513	377.3521463	320.719776	50.21987407	6.446014374	-2.26E-17	20.86451728
-1944	272.7041312	16.42111574	17.46476297	275	286.2489668	0.638518516	271.7484773	237.2858685	30.72175543	3.428970706	-1.43E-17	7.43594114
-1943	623.8069722	16.79007995	17.77000271	275	414.9213049	0.671170191	408.9519013	322.4226317	78.98974768	7.539521921	-1.48E-17	17.16253474
-1942	317.9506163	16.26608554	17.10027693	275	401.544621	0.679755079	392.1138667	325.577896	63.92555536	2.264893907	0	152.535692
-1941	434.5925629	16.36507297	17.42009359	275	287.6365092	0.62180301	283.8085225	232.0745362	48.87103079	2.245904622	0	15.44035006
-1940	513.0798632	16.19867402	17.09653837	275	452.7049733	0.712565037	446.9864148	357.5539628	88.48256612	1.189739011	8.593430745	70.48324079
-1939	454.2621257	15.86569029	16.99866065	275	372.9996158	0.711580606	361.993057	286.8360809	73.76847428	1.677802232	-7.81E-18	107.9679289
-1938	339.3691288	16.38713656	17.47202666	275	375.1321211	0.676488669	363.5230389	302.1713705	55.44678817	4.320261395	-9.11E-18	38.87003123
-1937	497.1928824	17.23203751	18.03032217	275	415.6725951	0.711887661	424.5999794	343.6055282	72.58153565	8.412915535	-1.57E-17	77.19320564
-1936	568.5869335	16.8661158	17.69691076	275	458.3113979	0.794204188	440.6238508	362.2817867	69.69399937	7.779023319	-2.77E-17	162.1847432
-1935	485.2997947	16.11545062	17.01001775	275	441.588259	0.799172508	407.6020119	337.7875671	64.13415123	5.988777139	-1.74E-17	60.7947835
-1934	495.2561397	16.10339182	17.02474608	275	437.2384181	0.777961336	416.1137218	341.5452575	67.17698709	6.290900776	-2.43E-17	53.00438977
-1933	309.0096058	16.60981572	17.59151407	275	374.2674733	0.765014009	344.5830226	293.5888578	45.38903329	5.079661088	-8.25E-18	24.23478913
-1932	422.3578739	16.59360208	17.51567064	275	396.1152381	0.762256517	368.5024683	307.9846624	53.1335216	7.384284336	-1.38E-17	33.33348881
-1931	551.8514136	16.60172255	17.57432583	275	407.1322823	0.742448597	403.393016	317.5213542	78.98997557	7.066258182	-3.99E-17	51.87969714
-1930	430.038173	16.23956465	17.28010349	275	371.8568132	0.726886591	351.9051271	290.2079355	58.98964497	3.408308169	-2.78E-17	43.27604173
-1929	477.4113878	16.64883417	17.50639073	275	384.0561732	0.687732729	408.1568528	320.8956024	83.35740732	3.979236812	-6.94E-18	119.3067964
-1928	367.1162056	16.40699295	17.46514605	275	340.6533548	0.689099107	342.6860202	274.6862832	62.53327948	2.988545079	-2.08E-17	61.42508564
-1927	496.8913772	16.5657806	17.48432012	275	381.07543	0.669839998	386.1637523	313.0559492	68.52429009	4.512752692	-1.06E-17	44.63850401
-1926	448.2760876	16.72844933	17.7205224	275	401.6357223	0.707997287	410.1594844	339.3045503	64.941439	5.700904464	-1.56E-17	28.68514692
-1925	277.0418778	16.29736553	17.31652828	275	351.9536281	0.701925104	341.6715532	281.5185321	57.29576744	2.948601117	-1.04E-17	52.10921021
-1924	565.8728111	16.32332366	17.18555304	275	421.7491454	0.717105565	421.1326967	330.8418768	84.04487053	6.624278761	-2.42E-17	89.32392695
-1923	510.4206662	16.23677897	17.17008808	275	446.8784839	0.78503287	431.5241427	339.0191953	79.57812347	7.651333377	-5.21E-17	96.87289594
-1922	491.223047	16.13611893	17.03958973	275	397.5972384	0.811488346	387.3348029	310.8336927	66.99160475	9.509282599	-4.34E-19	21.75150407
-1921	680.7167991	17.07307963	17.66673189	275	558.2159381	0.867992418	555.5492258	437.1789479	104.735811	13.71437673	0.237436583	143.7125705
-1920	573.6240352	15.75361458	16.51028201	275	458.8998042	0.872776886	444.7236604	354.1321421	83.34970406	8.306756483	-4.33E-19	179.8350479
-1919	463.5960833	16.22246524	17.15700249	275	449.5733339	0.86321841	420.5870663	346.1087757	64.82242869	9.114314112	-1.14E-18	41.86820008
-1918	319.2171634	17.04904785	18.11113192	275	363.61898	0.78386222	315.3626962	280.1258844	28.7503267	6.486485112	-8.68E-18	4.799180392
-1917	607.5897664	16.09839129	16.97585985	275	470.7173604	0.768243774	455.076625	363.4165344	82.79905974	7.535093305	-2.08E-17	51.44586737
-1916	476.1672906	16.47119211	17.4308167	275	403.0593567	0.78639466	395.8529518	316.9999463	74.22049997	4.935161384	-8.66E-19	155.9101765
-1915	507.9449416	16.69065314	17.63151454	275	378.0477024	0.702890264	398.769659	309.2996837	85.79966964	3.931940047	-1.40E-17	50.70652832
-1914	453.5562165	16.55441881	17.30351876	275	421.9134187	0.754918126	427.2479955	343.6907607	76.02247341	7.654655455	-4.51E-17	109.4626645
-1913	392.3423029	16.46859723	17.307265	275	413.5741865	0.757572993	388.9524713	325.9038204	55.11802141	6.860979104	-3.12E-17	20.40145174
-1912	380.3785159	16.69707126	17.61620088	275	365.0287955	0.735263976	347.7087209	293.2970479	46.03481327	5.895144569	-4.16E-17	33.87948238
-1911	356.7626973	16.3564362	17.39639164	275	333.5829826	0.642922896	329.958398	279.2875926	49.26895981	1.724459822	-4.45E-18	39.63096908
-1910	435.8071929	16.89012613	18.00264165	275	305.8163285	0.612631862	301.5152673	253.4215269	44.97594749	3.117792956	-4.34E-18	5.62701901
-1909	309.8714574	16.69287287	17.74706826	275	376.2590408	0.64031225	367.7352536	303.4894349	62.26257075	2.009934696	-3.47E-18	55.75133662
-1908	507.7624778	15.25720608	16.32754579	275	387.6978495	0.658685158	375.5287476	303.7734128	71.29942985	0.939551795	0	65.48177276
-1907	414.1729705	16.71066287	17.64453228	275	360.8853391	0.724697853	372.7633776	290.0048039	77.37098636	4.592386619	-1.74E-17	77.40661439
-1906	250.0862864	17.36174706	18.39097449	275	276.2773397	0.593306071	277.2051435	240.9948206	34.7093796	1.500943363	-1.74E-17	14.18218596
-1905	239.2051361	16.35190964	17.66963225	275	244.7812082	0.46462068	227.7000778	205.3643479	24.61481145	-2.238944271	0	4.101934373
-1904	523.9948802	16.450403	17.36926506	275	349.4601897	0.577167578	369.9091279	288.0242015	78.67470455	1.877213268	-1.38E-17	64.13112269
-1903	497.3573601	16.39438211	17.28676403	275	353.3658611	0.6360771	381.424833	298.5225498	74.96880486	3.31250087	-3.91E-18	223.5682101
-1902	586.9681328	16.4342944	17.31846227	275	451.987338	0.745393043	427.7191942	365.7097831	58.19468434	3.682155238	8.51458566	37.69700295
-1901	215.5400807	17.01294684	18.10460281	275	283.8120883	0.626788082	270.6253333	233.0823528	36.26459898	0.882117381	0	14.84832465
-1900	432.5054276	15.86357017	16.91026236	275	348.1393375	0.604847059	363.3146453	292.0855535	67.25593853	2.119476669	-5.32E-18	34.31438966
-1899	176.1566499	16.15044726	17.39153697	275	289.9894271	0.603412844	266.7428484	233.4655696	34.02477421	-0.630862901	-3.04E-18	17.78068292
-1898	522.7993892	16.63838549	17.40898723	275	432.1451083	0.668789393	436.0663611	359.0533025	73.09983338	3.913225209	-2.60E-18	67.26576468
-1897	355.0214934	16.29516886	17.18203933	275	382.0162311	0.720177349	343.7012302	297.8530866	44.3837241	0.772655804	-2.30E-17	22.66020722
-1896	408.755137	16.41533989	17.43427252	275	386.2810384	0.704454296	360.0780462	309.2296525	45.82720037	3.498656213	-1.38E-17	11.69475551
-1895	424.9321139	16.47974536	17.43947627	275	357.3681107	0.668877894	377.5396859	310.2727614	60.46236656	4.770348512	-1.74E-17	27.86980148
-1894	469.9934479	16.74364482	17.55606378	275	437.1732691	0.773938386	420.7016657	346.4169535	65.49407667	7.294553169	-2.10E-17	54.53217924
-1893	328.8748509	16.41740032	17.41128239	275	394.5088491	0.79964684	371.0118922	319.8889807	44.1393123	6.006609398	-6.94E-18	14.65338136
-1892	579.7157949	16.86558719	17.88018234	275	352.4101099	0.686466435	363.7877408	290.9569533	64.46524973	8.379307902	-2.77E-17	44.03830817
-1891	435.3589787	15.87557836	16.91784394	275	376.7228577	0.683095047	376.9756178	299.1457897	74.53096266	3.452663029	0	109.5637051
-1890	558.664734	16.42745529	17.25854994	275	400.2973856	0.711342479	409.6771867	318.6962219	86.02747992	3.916032847	-1.74E-18	97.18376634
-1889	517.7174396	16.9057397	17.8168713	275	395.0708099	0.745117633	392.6131254	307.8589819	77.24171125	1.865759109	-7.81E-18	264.2516322
-1888	393.1499253	16.16644571	17.20063064	275	360.0820859	0.676474708	338.4926316	285.3052586	47.94004743	5.340020648	-1.04E-17	6.684504209
-1887	385.1073517	15.81892202	16.76901623	275	382.4972142	0.67319692	380.5012147	312.3344282	64.46253841	4.204565042	-3.04E-18	46.8407088
-1886	448.991128	16.3662836	17.26690904	275	426.5947024	0.744085615	404.7858293	336.7129064	60.62738807	6.391356383	-2.43E-17	26.29017685
-1885	455.3305494	16.40687078	17.30454955	275	443.8967542	0.842155059	405.6981103	345.7482835	55.97556208	4.132754896	2.044534241	73.27325132
-1884	441.8021786	16.28878574	17.28947127	275	353.293355	0.715426589	341.3469661	279.754516	58.93976166	2.551541466	-2.16E-19	76.08567968
-1883	597.5961134	15.94019855	16.8228505	275	492.2155666	0.78099561	487.7274441	378.7815162	99.39619148	9.717525002	-1.91E-17	48.91598973
-1882	227.6749749	16.23980684	17.22157762	275	326.2312903	0.710821751	301.328289	260.6901098	40.52080357	1.072695366	-5.21E-18	23.81088478
-1881	617.2201698	15.74037659	16.61840491	275	390.2115131	0.690966729	390.4154352	304.7503216	81.83523343	3.689281104	0	79.14101402
-1880	498.8427991	16.39021794	17.26385879	275	435.0354994	0.760345041	431.5062392	348.1850496	78.3770084	4.03545622	-6.92E-18	124.015728
-1879	345.0837225	16.47098029	17.41442235	275	415.9480633	0.747619752	391.3446871	334.1707089	55.71144123	1.638613291	-3.12E-17	41.52866673
-1878	533.6496244	16.65742095	17.45946291	275	432.3654711	0.792078257	410.0033863	325.3378566	74.29263537	10.4979395	-3.47E-17	38.08169446
-1877	479.5128138	16.29483631	17.05560454	275	415.5964162	0.754664014	418.5261716	330.0390333	80.0444145	8.255727274	-2.69E-17	135.2344479
-1876	284.601242	16.33263569	17.5042772	275	271.1688866	0.632049464	255.0242041	222.1017521	30.83601604	1.222094812	-1.56E-17	5.704674872
-1875	417.7745368	16.09536853	17.30384078	275	322.9093815	0.602644229	310.2922426	256.2844519	49.88662667	3.126894358	-1.74E-17	6.316814973
-1874	142.9675781	16.225069	17.27846339	275	329.2790527	0.623890097	302.3098236	273.6110524	28.63786633	0.060904795	-6.97E-18	26.23824379
-1873	540.9327263	16.7060069	17.72916746	275	302.6408184	0.593089742	314.6011181	256.9281507	51.17024939	3.146650209	-3.47E-18	12.73765495
-1872	425.3237919	15.84346559	16.81807639	275	338.3725866	0.631352395	359.5850809	280.855858	77.68402774	0.249877545	-3.57E-18	101.4811177
-1871	527.6651011	16.08448987	17.10833249	275	397.7417253	0.668650725	401.9964822	317.9237476	80.93506049	3.295370242	-1.74E-18	207.2315876
-1870	425.2162501	16.77095298	17.7618548	275	374.1253442	0.712609353	360.4247038	302.732208	53.41388705	4.297878554	-6.94E-18	25.71103581
-1869	410.442752	16.60860488	17.47497915	275	395.3522126	0.740097497	385.2504025	314.2423543	67.86989091	3.303970637	-3.47E-17	97.39869258
-1868	594.2598715	16.19479049	17.14712996	275	386.9651521	0.695344589	391.3128374	310.8069871	73.35417437	5.459141843	2.826863856	37.08733614
-1867	342.4142801	16.55530191	17.36350006	275	454.2165954	0.77866505	419.9663996	343.0512856	72.0680586	4.931996457	-1.22E-17	84.481318
-1866	398.9586961	16.16630075	16.98701136	275	413.8064436	0.76314987	372.8055026	313.976395	52.95398332	5.905564891	-3.83E-17	35.33090308
-1865	417.50553	16.97495559	17.8252542	275	417.4359174	0.748957232	401.1859557	351.019352	42.65189591	6.05545608	-1.41E-17	22.13761785
-1864	386.3606503	16.57030062	17.75413691	275	320.9152428	0.656898313	302.3660986	249.1478425	47.98086775	3.950052742	0	7.942705484
-1863	325.1368523	17.61099003	18.49520004	275	319.8103272	0.603253466	337.2231995	287.157665	47.1113774	2.983215455	-2.17E-18	43.23032207
-1862	500.0162342	16.76078311	17.70750535	275	407.4881483	0.679454072	434.4068032	353.5236725	73.10725	7.577424988	-3.47E-18	53.22687559
-1861	382.4441821	16.30421329	17.28405915	275	406.2104231	0.731885037	351.0109331	297.1866662	49.30280913	4.537199366	-1.39E-17	20.26967753
-1860	369.6469364	16.63116757	17.58435913	275	361.0245155	0.704605578	363.9463406	299.825086	59.72742053	2.951787504	0	46.23155812
-1859	657.2537168	15.77103501	16.57017919	275	513.5331885	0.827235191	503.5195384	398.4571423	95.57655777	9.663859794	-2.17E-18	49.80193928
-1858	363.6164971	16.89360123	17.83973758	275	387.6573097	0.788325633	372.2744093	305.1506589	59.15570988	7.970233886	-7.81E-18	59.50857652
-1857	355.6801011	16.43940414	17.52413307	275	296.734912	0.632383076	298.9926972	244.6302181	52.86612518	1.543381994	-2.91E-17	22.06503736
-1856	443.2360852	15.95120489	16.85586233	275	391.7411686	0.675503406	399.8335381	313.524516	78.18229492	3.177214582	-1.95E-18	59.55014423
-1855	324.6261027	15.82446584	16.85755566	275	376.3304402	0.706071163	357.5322077	296.163203	58.26754407	0.162572768	-2.43E-17	72.67729001
-1854	439.7934274	15.85848586	16.87589375	275	278.1788619	0.564603761	334.2667048	266.6424813	65.78029478	2.976708047	-3.47E-18	40.8458796
-1853	495.6990307	16.43065115	17.39061011	275	397.5634551	0.70021916	394.2415566	323.3349627	69.75039554	1.550602142	-6.94E-18	127.4115909
-1852	695.3626979	16.93399204	17.72270799	275	448.8537562	0.742225855	478.4813644	370.2584626	98.95547792	9.354529626	-1.21E-17	101.6556659
-1851	236.3451784	16.5464416	17.46354047	275	352.476098	0.806176372	327.392267	275.7250725	46.39699478	5.270199709	-8.68E-19	39.93799737
-1850	511.943054	16.54737003	17.49095299	275	428.432841	0.740168226	430.2737785	348.8163549	75.39294847	6.141428921	-2.09E-17	25.29232009
-1849	329.3062349	16.22695319	17.33203026	275	335.7200519	0.691156059	311.2781611	261.3672095	46.58447212	3.435874538	-3.12E-17	11.11300664
-1848	450.0805721	16.06655074	16.75461329	275	411.3947203	0.71017914	405.254914	343.6028119	56.22482758	3.05972547	0	19.96061077
-1847	580.8329389	16.24922	17.15366387	275	435.4350685	0.770821681	415.2478036	336.034128	71.94317986	4.284528032	10.49041821	213.1058929
-1846	481.2988793	16.43867094	17.20549012	275	433.9538469	0.806239951	410.9002166	346.3262376	53.91065673	4.79130441	-2.30E-17	26.92836276
-1845	465.0810449	16.16331852	17.11354509	275	414.2126756	0.764298027	389.4667888	308.4058743	76.0201981	5.040716449	-1.74E-17	32.71116327
-1844	355.9764935	17.24707405	18.08850159	275	370.6884923	0.76672712	376.7989869	311.6387048	56.24217975	8.918102352	-2.42E-17	52.11745133
-1843	422.2428427	15.80189909	16.75508806	275	348.9142628	0.639517151	361.0977633	282.4911638	66.66050233	1.730019335	-1.39E-17	80.09168834
-1842	236.5982497	16.2390439	17.34191381	275	298.1802787	0.623455503	260.0984223	227.8584965	32.57460044	-1.350082609	-3.47E-18	8.017189574
-1841	428.4597775	16.33542288	17.4812974	275	308.9153399	0.592815019	290.8063913	257.7320491	31.23369944	1.86264699	-1.74E-18	2.993787745
-1840	432.979767	16.22616595	17.21491173	275	375.045541	0.579928924	398.8927663	317.0781652	80.1709259	1.549428612	-2.55E-17	107.8428272
-1839	573.2914916	16.21396885	17.21411532	275	356.4884744	0.665763398	363.3982459	280.981133	79.95279489	2.093665303	-3.47E-18	61.98003056
-1838	686.9337008	16.27685834	17.14672812	275	450.872198	0.759775757	456.4214067	337.2556274	107.5979114	10.38198374	-2.60E-17	317.7015692
-1837	408.2001062	16.26180976	16.98577152	275	525.3257235	0.863014203	457.8274202	392.8375332	55.97699081	7.38838933	0.84395979	44.00884424
-1836	321.4069873	16.43881305	17.4527214	275	302.7499321	0.733798215	289.6114147	242.449683	41.87506094	4.605300992	0	8.462871017
-1835	655.8009105	16.65616691	17.56718975	275	443.7122312	0.693157778	470.6646779	381.1679333	83.31096997	6.683161008	8.867766321	123.2722836
-1834	411.7795198	16.75507607	17.65057295	275	409.0535697	0.736965789	396.3801058	325.0356299	66.35287933	5.003983046	-8.68E-18	32.02248806
-1833	340.4541754	16.54919738	17.64592309	275	349.8118651	0.694374416	320.2993492	273.7610336	44.82862434	1.771837206	-6.94E-18	15.91289646
-1832	518.8910138	16.74333689	17.68036828	275	419.5114236	0.734409946	406.4772104	326.5733298	73.8607963	6.058028474	-3.12E-17	48.7464375
-1831	568.6402194	16.96708224	17.51139897	275	504.7476816	0.808036276	527.1598323	431.3189733	86.58472213	9.324749611	39.85111082	141.9931316
-1830	305.71921	16.90374137	17.83130093	275	344.9898494	0.748996497	301.3692795	268.6067119	29.03674651	3.725935686	-2.60E-18	7.754267047
-1829	585.2239024	16.46696398	17.19671381	275	438.7141357	0.744651233	431.7035469	346.1822335	77.74985066	5.826363103	-3.34E-17	114.2345358
-1828	328.7387897	16.62799224	17.53557678	275	323.8685739	0.666270354	329.8650217	271.9627248	54.36789676	2.726212019	-2.94E-17	26.68713843
-1827	331.7670034	16.81574513	17.81160026	275	331.9510698	0.630646082	337.5021071	301.7491009	32.64690612	2.701412684	-6.94E-18	7.971515243
-1826	381.7075766	16.27948674	17.39078148	275	332.9843193	0.653127887	323.9104184	271.6390844	50.55652831	1.712310827	-8.68E-19	34.73255973
-1825	499.3280839	16.64147353	17.61522227	275	347.6003404	0.602907553	378.2769486	299.0911562	75.39580497	3.837132271	0	71.98372449
-1824	354.1310562	16.56448924	17.66634794	275	356.2302708	0.649948958	342.425099	276.0400269	64.32783877	2.067054973	0	24.47190606
-1823	297.9697058	16.27127112	17.38040442	275	334.9330765	0.625032599	313.8410615	270.8660067	42.11792338	0.874385854	-1.04E-17	12.45208192
-1822	390.3010417	16.74871744	17.71419592	275	361.4749289	0.659508534	367.362782	306.3036613	59.31572798	1.841972718	-6.08E-18	57.02480719
-1821	404.0468015	16.13398939	16.96554892	275	329.5645351	0.638734415	334.2807619	291.9489284	43.39453349	0.451913217	-1.39E-17	16.52232774
-1820	318.6472822	16.44141092	17.48672533	275	256.9788825	0.599211854	266.7828294	216.3686745	41.86756354	2.020486618	-1.73E-18	6.891839573
-1819	262.226378	16.39639537	17.39627993	275	312.0830647	0.562693294	308.3398951	256.8779593	49.8733239	-0.609328087	-1.56E-17	34.92860702
-1818	472.8170071	16.28838085	17.28084404	275	394.7204798	0.627529284	402.0009065	321.3554981	78.22087103	2.240166254	-5.64E-18	54.89842946
-1817	493.012564	16.09155642	17.06609264	275	406.2348988	0.665364416	401.6146362	327.8592918	70.45816334	3.248597615	-6.94E-18	21.95440548
-1816	352.5811981	15.86759327	16.85030909	275	406.5814215	0.744946589	372.1611332	304.8865188	61.46536498	5.809266042	-6.92E-18	37.40094235
-1815	468.8068843	16.14466093	17.08072044	275	325.6447055	0.671704411	338.908285	266.3378098	60.28221623	4.260712605	-1.39E-17	17.42639873
-1814	132.2031861	16.67736865	17.81906762	275	280.9492781	0.600885802	271.3752132	237.8110435	33.95239568	-0.319174338	0	19.25990182
-1813	370.923651	16.68522408	17.76401194	275	288.3257671	0.555039359	291.2878978	247.341676	44.79765874	-1.117430923	-1.74E-18	11.95070057
-1812	455.0982194	16.66379802	17.5313023	275	415.3848122	0.640754801	418.3848495	362.9948656	52.12628988	1.701660713	40.13140987	17.71454571
-1811	509.8588266	16.65964247	17.57192176	275	418.7439734	0.731003219	415.2195173	340.7747317	69.31883141	5.125954194	10.77319433	29.18873338
-1810	423.4337351	16.53422017	17.4504899	275	426.9576307	0.765701648	410.5708941	330.1000938	71.28496329	9.185836969	-4.17E-17	44.22295181
-1809	469.691275	17.00655498	18.11204889	275	358.2484103	0.700555413	339.052174	267.0171836	69.21365212	2.821338277	-3.82E-17	37.63289728
-1808	507.7588817	17.11483725	17.85299378	275	399.7237934	0.686388349	439.3262867	341.2992849	89.17252373	8.680119599	-1.13E-17	195.9185027
-1807	354.3553173	16.81717748	17.88188109	275	367.02668	0.671291177	353.4849929	311.79373	37.2810495	4.410213365	-8.68E-19	9.181117695
-1806	388.3100657	17.18642387	18.12824193	275	301.6276656	0.575061818	320.7622865	269.6553151	45.7771995	4.889992705	-1.08E-17	15.86504983
-1805	338.9818391	16.26788955	17.34198062	275	318.1300971	0.54921675	318.8454702	268.8661029	50.66092946	-0.569865326	-1.04E-17	22.79455421
-1804	341.0955097	16.85402529	17.97296605	275	336.3298516	0.597922072	332.1397446	280.5308064	49.8905836	1.910807016	-1.38E-17	15.52872383
-1803	660.1795914	17.28234838	17.99510619	275	520.3548753	0.75410025	509.6439173	416.0748864	86.62678349	6.942857195	95.69745429	90.79611087
-1802	407.4004678	16.52499396	17.531092	275	333.3323012	0.665360092	338.4526508	275.7757749	56.92051778	4.629449048	-1.91E-17	20.50737762
-1801	393.5291044	16.74877754	17.66407412	275	358.5650991	0.674734057	385.3999406	324.6092438	57.60326432	3.563031484	-4.34E-19	40.27563161
-1800	406.0559055	16.43812582	17.34558963	275	405.1615578	0.667844976	406.7279756	328.386223	75.21108518	2.092544469	0	30.15565977
-1799	523.0180071	16.61025665	17.57234749	275	387.3655784	0.738473432	369.7426311	311.8667902	52.44906057	5.181655573	-3.04E-17	15.17132907
-1798	333.0263644	16.64695222	17.50704409	275	390.5963449	0.733002618	387.4399989	320.2393879	59.77695897	6.611813634	-1.39E-17	53.50569094
-1797	496.2155381	15.69186885	16.41887007	275	426.0295641	0.725784378	423.8641851	336.448888	79.8602364	4.683386303	-1.08E-18	63.50404635
-1796	458.3299482	16.72187492	17.52504815	275	415.0430112	0.777793336	420.7876672	341.2918073	73.94715914	5.773868498	-5.58E-17	95.54054656
-1795	338.4279671	17.1617842	18.22699951	275	324.8535501	0.672501346	291.1939237	253.8997511	32.80347018	4.490702444	-2.78E-17	2.232196682
-1794	442.2245365	16.53997486	17.55808578	275	366.9314502	0.634904234	368.8723892	304.6863477	60.54474192	3.701730367	0	37.39900458
-1793	249.1362597	16.50747652	17.56574931	275	334.6978547	0.679875117	302.9524124	261.1998612	42.2421424	-0.557876767	-5.21E-18	24.88710406
-1792	299.0853822	16.9562164	18.06314754	275	266.9294623	0.505428183	263.7369099	232.5269855	29.75099604	1.401129994	0	4.590022934
-1791	438.1078039	15.98029986	17.07425287	275	359.9882881	0.577440218	354.9606718	285.9197478	64.24433916	1.556986712	-5.32E-18	33.24222996
-1790	557.408204	17.00279653	17.82205819	275	393.7365894	0.701134345	402.7687052	315.4268645	81.31634806	6.126895021	-8.68E-18	128.617577
-1789	370.3835954	16.02804738	17.18839651	275	322.0322514	0.657067066	312.080643	257.1885659	49.71125361	2.022701734	0.067013609	20.6735657
-1788	318.6808499	16.43254282	17.47252093	275	327.9788151	0.612766408	348.7073228	285.0018591	63.43758889	0.032328726	0	71.69511743
-1787	322.174191	16.24471722	17.37911383	275	310.6966482	0.610774798	292.57875	239.2024916	50.69915133	2.526936476	-3.91E-18	14.28890251
-1786	379.8898278	16.48653633	17.58796712	275	347.9187687	0.629659629	315.7247191	258.2250522	55.25717112	2.276706285	-6.94E-18	20.26935384
-1785	584.7276976	16.20377066	17.02658336	275	465.7900867	0.698112685	458.8033353	360.4165743	94.09820141	4.633747657	-6.94E-18	140.671074
-1784	138.5786467	16.93070331	18.08727403	275	290.7178974	0.668742116	249.3305501	227.5477546	18.91680384	2.865991669	-1.73E-17	6.564280003
-1783	631.1569069	16.0015235	16.85265107	275	383.8239657	0.610822665	413.5367956	323.1040723	84.43562026	3.297008508	-3.47E-18	60.17998013
-1782	575.7937825	16.98247882	17.71195478	275	456.7885303	0.742846449	489.9762677	384.8048627	89.51197044	7.341715872	-2.08E-17	113.0141535
-1781	510.1923011	16.59145451	17.42707944	275	421.3006342	0.834981824	408.1178795	327.4948366	71.79945878	8.726505054	-1.74E-18	91.12188798
-1780	413.3756855	17.02635784	17.80107663	275	428.78828	0.818270834	414.3610477	334.7435864	69.48376936	10.13369203	-5.19E-18	85.24659908
-1779	521.0794084	16.56019388	17.62572094	275	350.527527	0.710201317	354.3241975	286.6798604	62.68051717	4.923625837	-2.08E-17	43.41502298
-1778	577.2111095	16.22620362	17.07448893	275	439.8880723	0.774429086	446.9367901	341.6069069	98.68225463	6.647628597	0.040337659	180.1472199
-1777	354.0561986	17.33543727	18.1688704	275	399.5646539	0.713963384	391.1073785	342.0792197	43.2362292	5.950243511	-1.74E-17	17.26420124
-1776	509.7264443	17.01040733	17.95271987	275	414.5068226	0.771905201	393.0811296	318.0674213	64.9824415	10.19257014	-4.33E-17	31.55420711
-1775	471.9692491	16.39187374	17.26476002	275	412.1105693	0.736087924	394.5846202	323.2765856	63.84931205	7.369700096	-8.68E-19	101.3530745
-1774	390.8022054	16.1291379	17.05043415	275	412.6322917	0.755957142	400.98737	333.4652025	61.20493814	4.394835406	-8.68E-18	72.66955053
-1773	267.6733729	17.1002741	18.0925694	275	289.729106	0.66426049	267.8318643	235.4411255	28.53854182	3.66405447	-6.94E-18	5.4467782
-1772	395.2781703	16.10903156	17.229637	275	306.8079211	0.591942465	265.5779399	230.8080122	32.41925499	2.488555622	-5.63E-18	3.72150491
-1771	338.990225	16.35527397	17.29786413	275	392.2951285	0.623382293	383.7796891	310.4509865	69.90386409	3.469249961	-2.21E-17	48.31523113
-1770	512.6778021	16.94895565	17.76303063	275	414.6784756	0.679238	420.7118392	332.170902	81.85029314	6.175176699	-7.16E-18	65.21594597
-1769	365.7465782	16.91574341	18.01964816	275	383.3165037	0.685545539	362.0574838	314.652987	43.70433011	3.197564497	-7.00E-18	32.84533823
-1768	718.3476954	16.71574779	17.42405902	275	500.2187057	0.80584964	503.5827562	388.7356164	102.1844239	12.53674724	-1.73E-17	187.5989859
-1767	190.2047063	16.33901765	17.41617383	275	286.8095722	0.72215392	257.9587728	226.1263792	29.52889008	-0.996548867	-1.30E-18	10.34156579
-1766	312.7783859	15.45022499	16.67511798	275	241.3668932	0.526390918	226.9164119	193.5521696	28.29670507	0.939406396	0	2.140556247
-1765	258.3566633	16.78806864	17.78149831	275	293.4088585	0.51803692	303.0088657	261.57439	40.08730541	-0.995346743	-3.47E-18	20.44445096
-1764	312.8043737	16.29620852	17.35663997	275	256.1322642	0.480066036	253.3656147	221.7334899	31.85442378	-0.539641296	-4.33E-19	8.517626567
-1763	489.9661645	17.05381201	18.04285714	275	374.9548095	0.570298737	394.5210364	314.1882995	80.36886768	-0.173166817	-4.45E-18	53.95200576
-1762	394.7454384	16.19573152	17.11154871	275	380.427392	0.641855736	384.2461326	310.1898679	71.68761463	2.486912554	-1.05E-17	59.26607248
-1761	383.2050636	17.26699404	18.27769555	275	360.6402026	0.687678231	361.9081594	300.8191378	54.36424046	6.848813128	-1.65E-17	19.84141121
-1760	380.0331271	16.61350256	17.57091893	275	351.140678	0.641831126	353.1546293	293.8451646	49.13579483	3.186733005	-1.04E-17	14.5871219
-1759	502.9352778	17.15498443	18.17830231	275	361.8971576	0.643689907	380.1218453	302.490599	71.43070763	3.478798593	-8.68E-18	80.29724888
-1758	415.4059191	16.72442942	17.74424349	275	339.4787221	0.614439351	353.5914679	284.630954	66.13037854	2.902278116	-5.21E-18	73.20715685
-1757	592.4673885	16.92243459	17.85227539	275	378.4469354	0.623892825	402.7073683	310.7401268	88.50991189	3.296748514	3.862710513	210.2597261
-1756	242.6352977	16.72436691	17.80472115	275	306.3228652	0.629610646	301.7331247	262.8197806	41.61439158	-2.104436011	-8.66E-18	22.08493406
-1755	429.9427516	16.56276699	17.59106681	275	400.8420554	0.654990835	364.8343109	323.328615	38.06907016	3.37286902	-1.74E-18	9.222846335
-1754	627.633671	16.79551644	17.54540364	275	415.4950411	0.728903425	439.6774425	330.0231295	98.82350195	10.83927317	-2.87E-17	49.83034232
-1753	503.0495465	15.65447869	16.51639203	275	452.8041603	0.788017202	434.420485	340.0741979	89.17508559	5.232701129	-7.83E-18	144.9291535
-1752	411.0526037	15.94088445	16.7891332	275	412.1862613	0.794230883	372.3437557	307.4605604	59.2846863	5.267648808	-1.74E-17	28.60119054
-1751	268.2624735	17.11472462	18.14006125	275	330.1182069	0.680845836	327.1634184	279.1918341	45.20026893	2.771315347	-2.52E-17	28.74474169
-1750	409.5892748	16.59075155	17.59883867	275	288.0472707	0.577646601	314.1244456	249.9387776	57.12380728	1.99419307	-8.68E-19	10.43139131
-1749	359.6125935	16.42006126	17.36436025	275	346.6976296	0.606744396	359.9026237	292.901444	59.21718509	1.339609781	-4.34E-19	95.56217987
-1748	241.2912185	16.56251516	17.8035144	275	240.5911441	0.551722136	226.4094775	196.5866876	29.86487976	-0.037787858	-1.04E-17	4.139718962
-1747	493.3330761	16.4019818	17.23029015	275	351.6843059	0.575920144	373.2103678	299.0695301	66.85106061	2.266295927	-1.08E-17	33.86989944
-1746	423.4517449	16.45891432	17.34953803	275	395.1330084	0.665085461	402.4403266	324.9704411	73.93995621	3.567891191	-1.43E-17	87.55346356
-1745	483.3457533	17.41588577	18.32770459	275	346.7236147	0.667509515	373.3871507	304.8551871	63.54156695	4.990396688	-2.78E-17	42.78525915
-1744	502.3686291	16.75369629	17.55735036	275	441.456605	0.753967486	459.5692303	364.2229234	87.33509175	8.258554386	-1.47E-17	139.7726675
-1743	386.6567826	16.41788067	17.55203672	275	332.0552127	0.688404398	311.2130393	259.6755246	48.53961429	3.030202254	-1.39E-17	16.20855836
-1742	649.0714339	16.89211209	17.74539803	275	400.0071665	0.67406085	406.4802789	323.7900991	74.59271495	6.434555873	-3.47E-18	268.1761122
-1741	453.3664542	16.86754408	17.64635063	275	389.3633842	0.68783664	385.1062485	319.6984382	59.73729868	5.726675064	-1.74E-18	18.60715699
-1740	303.1489278	16.46235911	17.37720048	275	364.8601742	0.688716829	344.7994943	291.0638604	48.9839152	4.751718654	-8.66E-19	29.49034087
-1739	438.1944217	16.57938559	17.71834564	275	356.3517787	0.654486416	346.1065271	289.6155704	52.45061623	4.170074084	0	17.65549109
-1738	420.1552226	15.99744007	16.97358077	275	372.0242878	0.695619864	369.8990355	294.2056303	68.55632422	5.371245663	-3.12E-17	47.7140683
-1737	276.3536437	17.064114	18.22527762	275	324.2283563	0.63630519	301.8322278	261.0661258	39.00569557	1.760406375	-1.08E-18	12.49018627
-1736	643.5507116	16.9382427	17.62564493	275	452.8497631	0.722661808	468.3185489	354.9507891	103.6129247	9.790343929	-2.16E-19	121.08474
-1735	536.9786476	16.38328502	17.09771042	275	501.3629522	0.795525182	468.4908646	386.8318536	77.19187282	3.625530204	41.47966443	96.21871609
-1734	375.595717	16.19348898	17.03637886	275	413.9604757	0.780116051	371.7705692	315.4011405	52.16041342	5.360706298	-2.00E-17	48.53083597
-1733	235.5281573	16.33172601	17.6268133	275	237.976056	0.603437259	207.3879282	179.5548261	28.80842877	-1.466576902	-8.68E-19	3.324582899
-1732	477.0688067	16.59304364	17.63197337	275	347.8405324	0.581673488	361.0219496	285.2749385	74.65133568	1.262433789	-6.92E-18	47.81679575
-1731	304.6232518	16.60435613	17.58054149	275	353.1935153	0.622835286	344.8468757	294.5799117	46.86070806	2.56406204	-2.60E-18	24.02907666
-1730	400.2662262	16.91128773	17.76749505	275	375.8585837	0.690321636	378.7310882	314.9922343	56.73552631	6.257267242	-6.94E-18	33.21257828
-1729	343.3870626	17.14575023	18.26711863	275	332.5567131	0.652651884	334.3777486	286.4334642	43.64577373	3.605163485	-1.80E-17	11.990829
-1728	381.5570339	17.02437819	18.02938627	275	367.7002522	0.655131962	353.1609178	296.465823	53.03731928	3.657775544	-1.04E-17	41.81177428
-1727	302.4964295	16.25253754	17.50115982	275	299.4506403	0.602600151	284.2163858	248.8684351	36.82869864	-1.459911835	0	9.653137096
-1726	551.3157158	16.42229811	17.31064872	275	366.3710443	0.607995027	397.5259161	305.4304585	88.2158766	3.881690247	-1.04E-17	100.4975762
-1725	329.6529548	15.83726994	16.9889831	275	345.7037922	0.63039368	330.4438166	276.6057575	53.82577946	0.443790653	0	29.2878721
-1724	165.8709795	16.78896536	17.95600663	275	242.6296683	0.570927469	220.9702369	193.4303252	28.11672683	-1.324096836	-1.04E-17	6.461149918
-1723	393.3375178	17.1472643	18.2103056	275	294.5377828	0.529748266	298.0571211	252.7381064	45.01161043	0.30740429	-3.91E-18	13.7591961
-1722	562.5866381	16.44936157	17.35372222	275	370.397627	0.603869423	398.8064054	304.617465	91.27481963	3.081740239	-1.04E-17	51.25516801
-1721	467.0877936	16.44233474	17.22349942	275	412.0509458	0.663903795	429.2166172	336.0882764	88.72513102	2.873120492	-6.94E-18	125.7274364
-1720	400.9268001	16.97176963	17.87468483	275	432.1506037	0.738410951	414.7927604	351.4892717	55.45527518	7.533672013	-1.38E-17	34.43729371
-1719	691.6654955	15.92908364	16.90036475	275	391.2932037	0.751009469	390.8284159	299.2811635	84.36021553	7.33866905	-2.99E-17	149.1636377
-1718	360.4173059	16.60207333	17.51120454	275	379.6038881	0.745708427	373.5344845	298.3737612	69.26215523	5.790520632	-1.82E-17	158.1711559
-1717	304.2937854	16.74542665	17.82405932	275	301.3250869	0.630399932	281.5218376	239.6061492	41.36652625	0.549624157	-8.68E-18	16.32803082
-1716	385.1314034	16.66123384	17.55607372	275	380.7572624	0.610049226	367.9195281	315.2567576	49.46891939	3.2581332	-1.13E-17	16.59146319
-1715	297.2993729	16.4724333	17.48343449	275	363.7606806	0.640520012	341.774399	312.0032889	29.28796524	1.307440022	-1.13E-17	8.645703416
-1714	344.1591224	16.08244167	17.22096694	275	328.9046151	0.662386657	294.3262062	261.6833241	30.54500767	1.771528972	-6.94E-18	9.570803498
-1713	469.6108935	16.94314495	17.91846672	275	312.6681479	0.585026494	348.3422971	282.6612858	61.06464622	0.68207275	-1.74E-18	51.68337949
-1712	298.1025905	16.45871172	17.46088034	275	371.6708515	0.640447193	363.7403188	316.7264463	47.28862025	-0.274747746	0	22.78610249
-1711	604.634862	17.29394548	18.08981884	275	471.7421598	0.780821397	484.7108432	398.1812849	77.53869884	9.014544867	-3.47E-17	55.93200259
-1710	652.1699296	16.47622568	17.4048598	275	417.0364853	0.752084934	437.3319816	333.4634466	93.92754632	8.987690884	-2.86E-17	176.4215159
-1709	430.4798556	16.83268994	17.72146191	275	411.9041547	0.780477374	420.7423293	342.3641647	66.55482774	8.533240797	-7.81E-18	42.15759171
-1708	305.1218556	16.18381751	17.21288646	275	353.8880245	0.730576634	315.5341248	265.5087516	44.88112941	3.408347893	-1.73E-17	13.38055643
-1707	401.5533648	16.87519795	17.87087873	275	374.3545078	0.674086736	358.747957	296.5976582	55.5191224	6.941122215	-2.17E-17	16.48754398
-1706	326.23544	16.10983028	17.20445979	275	323.0491436	0.625850691	312.2849021	262.5355472	48.99925327	0.410727723	0	30.05947517
-1705	130.8095614	16.46099212	17.71375392	275	213.0329166	0.503788315	198.9262809	181.9095531	18.78538011	-1.801224491	0	3.273565419
-1704	544.0184226	16.89504627	17.85384028	275	313.9240715	0.490896495	361.0834027	278.5074565	80.32379137	2.182804537	0.378411824	19.20857552
-1703	414.7518798	16.68227327	17.67753155	275	363.0838448	0.581615448	394.7000581	306.9371625	86.36591075	1.398564811	-4.77E-18	81.50580801
-1702	333.277105	16.88157774	17.88893631	275	340.595218	0.641447762	336.4775073	284.3720785	49.08238041	3.222133051	-2.17E-19	47.59590994
-1701	485.3966821	16.4957916	17.20084234	275	397.2057547	0.661445097	426.3434398	341.059127	78.01343636	6.304567159	-1.22E-17	48.68176975
-1700	225.5366231	17.13570468	18.24232636	275	271.9833577	0.59128125	252.6865668	229.2227932	23.14359115	0.027854626	-3.04E-18	5.728980385
-1699	426.7021667	16.07419692	17.13563006	275	295.4182167	0.529681561	322.8898832	261.3282853	60.16399091	1.397606955	-2.19E-17	13.94106421
-1698	416.1827915	16.83449042	17.66553072	275	433.5993299	0.727401325	417.7559496	341.5865964	70.57671643	5.410248407	-6.94E-18	85.88546645
-1697	360.8108603	16.80302771	17.84953779	275	330.6854611	0.630410673	327.7210304	285.4986768	38.47219899	3.749414733	-1.56E-17	9.082461112
-1696	473.3065844	16.4997698	17.29527078	275	365.9407421	0.661380839	383.6182596	309.7789678	68.53530866	3.529419968	0.008321316	80.9266173
-1695	351.0980702	16.42021909	17.39057791	275	377.8233723	0.693112623	346.4979219	298.9284884	43.51473606	4.057671504	-1.43E-17	11.15164568
-1694	392.3837074	16.20985579	17.29449326	275	362.2421695	0.685730381	351.7893573	294.9451482	51.76436856	3.166737176	-1.08E-19	15.37261078
-1693	450.6342999	16.7143627	17.41852935	275	461.8658512	0.729935642	444.6869977	378.8366312	61.19883902	3.948375294	27.69818368	23.23912816
-1692	431.7869063	16.59303851	17.50511145	275	393.3571393	0.730907332	370.5383243	306.746412	57.42168654	6.684210195	-8.76E-18	21.40259134
-1691	459.5607348	16.40415029	17.2541677	275	379.8683123	0.700738033	390.2132586	302.4994993	78.02814678	4.68268083	-2.99E-17	64.43867445
-1690	408.3048487	16.31333277	17.30892893	275	465.3287005	0.776710858	419.4801581	355.761652	56.31007829	7.408427852	-4.51E-17	22.44573588
-1689	285.2191617	16.39594012	17.45005657	275	305.20482	0.679367388	278.8789859	244.6343122	30.56677898	1.88936556	-3.47E-18	7.614529246
-1688	449.2640312	16.53045695	17.27125181	275	410.5018651	0.695344837	407.687989	329.7919588	68.06727605	4.929754663	-5.19E-18	50.92174324
-1687	312.3737189	16.59922899	17.67394412	275	358.6164092	0.678625536	315.1064628	280.5885182	32.18975214	2.099390968	-6.94E-18	9.05733314
-1686	535.8653736	16.4006336	17.42331378	275	363.1753084	0.684018657	382.1679201	305.1790962	71.84522283	5.062913105	-3.82E-17	44.3294794
-1685	387.5015097	15.90442918	16.83071734	275	367.1090224	0.700492901	357.5534758	289.1003606	64.80601885	2.090792571	-4.86E-17	43.944904
-1684	203.7592343	16.58405109	17.75959902	275	296.3111407	0.647360669	272.3284836	239.1117889	33.77819093	-0.540611068	-4.15E-17	14.53158624
-1683	467.749927	17.03062429	17.89894125	275	381.8543706	0.643774255	398.8018728	324.0514923	70.48178675	4.014803877	-1.74E-17	49.12117274
-1682	393.0885495	15.91278767	16.95292532	275	312.2213011	0.633358809	296.2527382	254.7373578	39.3564215	2.158958885	-3.47E-18	8.147901191
-1681	231.6185658	16.13389657	17.10127453	275	309.0828545	0.620630482	305.9418585	252.4009722	53.00877664	0.378594485	0	34.17409478
-1680	446.2385081	16.47661949	17.58173695	275	313.0265915	0.586473901	313.0175495	259.6139214	50.64751983	2.75610829	-8.66E-18	14.80887674
-1679	410.4422936	16.37538565	17.48244826	275	359.8433111	0.625633444	370.6260226	302.9311782	66.399248	0.775033651	-1.04E-17	106.6934411
-1678	304.0402835	16.51535154	17.58437311	275	338.3027754	0.614335788	323.6114376	279.7852467	42.17576355	1.650427368	-1.48E-17	13.23586388
-1677	537.1159246	16.62296491	17.38322708	275	405.0770037	0.655070534	416.1179808	334.2335825	77.16013077	4.367492625	-2.61E-18	84.44300993
-1676	550.4135489	16.21643321	17.13449508	275	402.385638	0.741954965	398.6224406	302.0833278	90.25184564	6.30171963	-4.93E-17	112.7289177
-1675	498.6630858	16.69248457	17.51749496	275	416.5007329	0.734886827	425.7227552	346.8596963	72.2131954	6.261853994	-2.28E-17	150.5389454
-1674	516.0450878	16.05658919	16.99836032	275	446.2568128	0.809091299	426.9033993	338.5199451	81.34078794	7.089350716	-1.91E-17	48.88131331
-1673	371.3609821	16.59859725	17.44433489	275	424.769204	0.811918246	383.5552847	329.2875105	44.73532591	6.703271499	-4.99E-18	21.27107257
-1672	481.9576744	15.97847708	16.88900344	275	366.1531476	0.693902658	364.9406814	292.6238082	65.67209414	5.417031934	-2.08E-17	19.67925586
-1671	282.7796868	16.08489095	17.03963694	275	386.1673973	0.750253674	362.5384556	300.291737	57.34923824	5.013070414	-3.73E-17	44.25786044
-1670	352.0510625	16.37885929	17.37712863	275	332.8680793	0.685541924	323.093465	268.526569	51.21700607	3.199987847	-2.08E-17	16.81364255
-1669	333.2842994	15.9337738	17.02041947	275	315.1968925	0.601260434	315.3668855	265.9153329	48.83587847	1.11801769	-2.17E-19	18.88378348
-1668	427.4514112	16.46421027	17.50592605	275	337.9206922	0.595593121	350.2325142	286.1520226	61.66056947	1.100184617	0	46.65547678
-1667	459.8269318	16.90548096	17.78823928	275	405.2047073	0.69018689	405.555181	330.4413693	70.19748073	5.175977276	-4.88E-19	79.93005291
-1666	438.6907723	16.21137207	17.0818455	275	400.2557656	0.719686886	404.583441	339.049478	56.53480856	5.315519009	-8.68E-18	19.09787128
-1665	528.6906182	16.28146222	17.27769414	275	411.2034346	0.77262997	371.3399847	303.8795297	63.12723047	4.376970446	-1.43E-17	17.34625886
-1664	269.6423076	16.58970755	17.44369861	275	409.2763918	0.794895109	401.6959871	335.6651726	60.97542046	5.153712169	-6.92E-18	82.08290972
-1663	358.42096	16.66754759	17.86896005	275	272.5856176	0.627162191	278.9320657	241.3846256	35.72186891	1.891566083	-2.08E-17	6.316248157
-1662	578.6973383	16.90239671	17.73655763	275	405.0504857	0.646386803	439.9019837	347.6166207	82.75325147	5.728929141	-1.74E-17	78.29865547
-1661	211.772035	16.73825337	17.80281939	275	327.4774295	0.638537415	295.7032659	255.9223944	39.40286432	0.437280415	0	21.13249
-1660	388.6834171	16.36361022	17.25919684	275	355.0954887	0.627436625	356.3599246	294.9618843	56.38451722	4.930383928	-1.73E-18	16.96410225
-1659	433.9042457	16.77753768	17.65314165	275	357.0511537	0.638281601	364.0673772	292.4002482	65.85285053	5.606192518	-4.34E-19	31.85574338
-1658	210.7245812	16.54943588	17.77925011	275	258.7982863	0.511196518	237.4759768	214.7860823	24.2190224	-0.91052294	-4.34E-18	4.274447341
-1657	503.4103962	16.1792645	17.23186204	275	424.997044	0.665083339	404.0342372	330.9820145	71.32070066	1.281201075	-6.94E-18	44.25399987
-1656	477.9653296	16.25801446	17.25097508	275	424.8429923	0.688029864	400.0387411	335.2749017	62.10421398	2.73499681	-6.92E-18	35.01802937
-1655	430.3592683	16.92301205	17.80390895	275	360.6037915	0.720683455	378.8268925	292.2900404	80.74845426	5.67072847	-3.56E-17	70.63877301
-1654	305.7373051	16.40814804	17.53554147	275	397.9553846	0.702395539	350.3937884	293.6297123	55.76984344	0.925902284	-8.68E-18	38.00768342
-1653	272.7206726	16.4842702	17.68498711	275	298.1914903	0.616907621	263.9852326	238.2541653	22.85604043	2.896899469	-1.56E-17	3.212927746
-1652	475.9423632	16.54512729	17.53462768	275	353.4522847	0.610292356	344.4142906	275.7766527	66.0543123	1.78727772	-3.46E-18	37.34626001
-1651	329.2877617	16.06337991	17.0141493	275	360.2296734	0.622622141	350.275777	290.7580072	59.55915243	0.020792795	-8.03E-18	95.64394398
-1650	513.1795074	17.34738755	18.21296531	275	372.8027467	0.665878971	392.5892268	318.7262942	65.68539223	4.654305618	0	35.35835154
-1649	469.870895	17.09266449	17.91742519	275	404.5409199	0.701946309	425.3182428	338.0111351	79.19348108	5.779914595	-4.34E-19	89.68291024
-1648	550.6964554	16.36259545	17.28013176	275	413.5926223	0.740429317	405.4166469	325.355128	72.99895484	5.540652776	-6.92E-18	138.0638177
-1647	444.2176376	16.56540929	17.52332316	275	375.4744884	0.708674048	369.6950141	305.4185233	57.56834034	5.972636624	-7.81E-18	22.62910755
-1646	453.9754471	16.29169805	17.26274166	275	424.4251625	0.727327659	428.0232961	341.4101769	82.05817082	4.73255174	-2.60E-17	77.05076784
-1645	626.5823197	16.88689685	17.63545938	275	412.5619362	0.785558123	420.7546856	336.0337006	75.75442536	8.263272632	-7.38E-18	117.7955409
-1644	377.6701763	17.14293912	17.88736201	275	412.1898285	0.75612287	421.8857669	350.0568438	64.64466885	6.798806063	-1.21E-17	91.1942149
-1643	398.9809153	17.39178143	18.47986214	275	332.6763466	0.687706701	334.2543527	285.3374432	40.98877965	8.077673863	-1.39E-17	8.055357152
-1642	390.8114081	16.68434599	17.79224934	275	343.3704643	0.631070394	344.3832094	280.7671076	59.05761195	4.558489881	-4.39E-18	31.0608592
-1641	480.8916124	16.55847653	17.52712078	275	386.6222546	0.650739039	401.6866314	314.5834633	81.51927154	5.667897806	-3.47E-18	80.00063137
-1640	318.7631857	16.1965379	17.26819969	275	366.6112775	0.697892569	308.7024708	272.9444269	36.58712376	-0.491963323	-5.19E-18	16.84339695
-1639	310.044262	16.97784096	17.99329915	275	331.8075984	0.656714886	340.7251486	286.4708557	51.19192419	3.376183904	-6.94E-18	22.65412123
-1638	277.5631853	15.83616607	17.05629546	275	288.1815506	0.564215182	266.8996664	230.2042276	37.98096996	-1.231655119	-6.94E-18	13.5305998
-1637	450.2560226	16.82657445	17.90941888	275	341.7288845	0.59124189	338.8811752	276.4343806	60.9730316	1.579032611	-3.91E-18	14.44259834
-1636	496.7139189	16.2292973	16.99525473	275	437.8236922	0.715098944	454.1762624	352.1817871	92.09174889	5.753367739	0	66.9648709
-1635	484.3186629	16.75432141	17.67042582	275	407.1087124	0.717619643	421.6237285	338.6600914	75.64693037	7.316160351	0	66.66887479
-1634	230.7970529	16.47107577	17.46106562	275	330.0284189	0.712379765	304.8072255	257.1754285	39.50728638	4.073761937	-2.28E-17	16.32637773
-1633	419.1957654	16.14356333	17.16635719	275	358.0978691	0.646306273	351.1326208	291.5764705	56.08168236	2.811279975	-2.43E-17	30.20971256
-1632	127.3830022	16.41650149	17.73097447	275	222.6751257	0.567764665	181.1933352	169.9985339	12.30620803	-1.100689565	-6.92E-18	1.884126163
-1631	387.4134139	16.78267008	17.90203789	275	353.7008924	0.568384302	343.4314962	295.6842354	45.2977823	2.449478435	-1.74E-18	9.303350038
-1630	395.5466979	16.43699459	17.61630217	275	272.1942854	0.524567077	283.5942343	231.9514184	49.19604189	1.344573436	-1.74E-18	9.038729916
-1629	412.0427638	16.58948921	17.53899397	275	360.095017	0.602897649	382.1469168	303.7798469	76.14639417	2.5401197	-1.91E-17	93.49204951
-1628	363.9283769	16.70914052	17.74287307	275	358.2736531	0.644635776	362.5705654	306.5875877	51.38407779	2.533047147	-4.33E-19	24.67595797
-1627	413.368242	16.55144804	17.58472651	275	325.6317578	0.614967658	353.4832917	289.2577159	57.50947769	4.170520118	-6.94E-18	14.61438561
-1626	361.4694324	17.09715558	18.08625258	275	358.5204809	0.68833409	352.0871618	290.4380537	57.09528861	4.995459383	-2.60E-18	29.46820638
-1625	462.2773142	16.45604637	17.38825931	275	371.2032633	0.637738822	388.4863171	312.4458587	72.45956991	3.664262092	0	81.68195155
-1624	371.7456029	16.32498254	17.29383072	275	376.5670805	0.656223325	372.9364716	306.022273	65.22615453	1.925559618	0	48.40557522
-1623	365.8943914	17.17329176	18.15607585	275	349.4132138	0.679493022	342.3579598	293.4293927	43.64152251	5.33253971	-9.55E-18	21.31320053
-1622	360.8549791	16.8247347	17.94796312	275	250.4528679	0.557431325	254.3771062	212.988546	39.88671033	1.230095349	-6.94E-18	7.182102243
-1621	462.5864688	16.81284655	17.88545946	275	365.1402355	0.582043726	404.727308	320.3832768	81.54809525	2.761976134	-1.74E-17	69.43382526
-1620	495.8774081	16.92466683	17.80820868	275	395.0774073	0.65979993	418.001976	331.2314877	80.95151287	5.052535685	-1.38E-17	55.86134261
-1619	366.0692511	16.181184	17.17351605	275	385.596108	0.683163708	377.7350551	315.0783155	61.36888889	0.536396069	-2.63E-17	62.40216524
-1618	323.0818689	16.6331052	17.65678278	275	312.01299	0.611693841	305.7151054	263.9355286	41.13824352	0.589191738	0	7.003032194
-1617	336.5132933	16.70421745	17.60863137	275	372.4514059	0.647185353	366.1472833	314.3750088	49.06063251	2.736928111	-8.68E-19	17.41897627
-1616	271.2247585	16.34306426	17.6353921	275	274.1200296	0.566931622	245.6254696	217.7589125	27.28877549	0.461633007	-5.19E-18	4.63998619
-1615	474.2804003	17.35872981	18.32027141	275	355.3715351	0.593307876	382.6806562	318.5935478	60.42699613	3.296957465	1.188206826	28.34480884
-1614	324.9442483	17.39775007	18.29422771	275	349.5444044	0.61386256	353.601475	296.8358721	52.9804724	3.063590776	-2.10E-17	38.88518959
-1613	426.8410175	16.54808723	17.44624895	275	381.2272223	0.65133421	378.9478513	303.4708926	72.04338128	3.433577377	-1.39E-17	65.04709651
-1612	348.9882197	16.90140341	18.18087534	275	249.1848793	0.512057133	251.0802379	207.4384461	44.01332913	-0.33395394	0	4.798138612
-1611	494.1532505	16.69252701	17.65142897	275	360.7477625	0.563140689	376.8222401	296.7370526	79.48310754	0.647021693	-6.08E-18	77.80816771
-1610	306.2244353	17.10229234	18.08424977	275	322.6833385	0.565803417	346.402676	287.1684699	57.15961366	1.705352979	-1.39E-17	36.29698576
-1609	383.4723531	16.95044578	17.87380664	275	401.8700402	0.646882323	388.2356768	328.3457987	55.8808219	4.009056219	-1.13E-17	18.79923446
-1608	480.9301448	17.25806724	17.98946527	275	418.2411632	0.750809394	414.6855766	343.6248487	63.25307151	7.807656419	-1.04E-17	68.12075124
-1607	325.4634037	17.23974989	18.32499696	275	314.8013564	0.641992933	299.5957023	261.4528696	33.73337951	4.409453258	-1.48E-17	6.275596679
-1606	491.3402673	16.37787089	17.24070038	275	470.2316927	0.751155104	415.534464	360.9072851	48.16630291	5.81851643	-7.81E-18	12.18408045
-1605	296.0425626	16.34966618	17.2934575	275	356.3953504	0.695452929	347.6706494	289.2959954	50.41743816	2.934969737	-2.60E-18	38.37101522
-1604	267.3801002	16.68497108	17.7869566	275	315.256618	0.649020615	269.2203265	254.7602864	14.29108331	0.079993901	-1.38E-17	2.729840528
-1603	416.8765352	16.5117218	17.4334731	275	315.9658848	0.528809427	322.8436131	268.3450517	53.25722407	1.27419436	-2.08E-17	10.91138239
-1602	627.6063222	16.1399927	16.94248584	275	426.4038739	0.687720166	438.2810824	330.8224401	100.6937584	6.763144336	-1.13E-17	136.5929411
-1601	393.3926791	16.84594624	17.70651784	275	351.4768092	0.701998529	363.9734727	296.158336	61.03679605	2.475001353	-1.04E-17	72.38761144
-1600	388.8530338	17.13510097	17.88311183	275	380.120858	0.696972731	399.0664885	318.0436982	73.77249082	5.573945674	-2.94E-17	78.09871831
-1599	567.0762223	16.96432629	17.95342921	275	347.8694659	0.622029525	356.136462	280.1491495	71.02198811	4.965324461	-6.94E-18	22.99212309
-1598	374.6777632	17.44073869	18.1297483	275	466.0542738	0.714560597	445.2173235	381.6201209	59.60853227	3.988670284	-3.58E-18	117.3178915
-1597	443.0227248	16.42029551	17.38133695	275	432.036539	0.710151221	397.508486	340.4574836	51.08271355	4.012118146	-3.47E-18	30.30831151
-1596	470.5306792	17.21103307	17.97602054	275	359.2180316	0.735263691	385.0633072	304.9952171	71.14390246	8.958016013	-5.89E-17	24.81306619
-1595	427.5943431	16.02312695	16.9347256	275	390.0370685	0.691996858	376.8471813	308.9394556	63.3069992	4.660469968	-7.38E-18	35.24893827
-1594	400.8840192	16.2162298	17.2650431	275	352.1440068	0.632604841	370.5090357	290.9306937	75.50461325	4.073728731	0	72.58187932
-1593	180.4174444	16.54570555	17.5785943	275	239.1912577	0.571743583	235.9717418	207.3019994	25.61125627	1.231605068	-1.74E-17	7.557526407
-1592	519.3200911	16.44502201	17.27828957	275	389.6884565	0.619388596	416.7447107	328.9822469	83.89654504	3.865918678	-1.08E-17	88.17693721
-1591	367.084486	16.21492435	17.31609493	275	337.7255541	0.634610353	319.5834476	263.4478278	53.90843971	2.165059594	-8.68E-19	20.1624728
-1590	303.7697013	17.05914909	18.20813318	275	306.9386936	0.586507219	274.0752015	248.360294	25.17481917	0.540088319	-2.26E-17	3.093361281
-1589	277.6336879	17.03344186	18.19165622	275	315.5593397	0.581020729	303.8659726	257.6822213	45.09703089	1.086720485	-6.94E-18	17.98442951
-1588	346.325902	16.7799699	17.84954917	275	353.7341488	0.585524724	342.0236971	289.3384316	53.33931021	-0.630157018	-3.46E-18	12.65882419
-1587	330.7253331	17.20085326	18.18751916	275	345.7947282	0.584659374	325.1048956	280.0548542	44.02233099	1.027710454	-7.38E-18	12.07408951
-1586	350.2874309	16.29460209	17.55860683	275	256.9939968	0.54262556	258.3809249	225.9236013	34.98125063	-2.087538163	-3.91E-18	5.969127827
-1585	220.1332216	16.34590302	17.70285943	275	284.7584706	0.525285098	285.0730129	247.2753492	40.77720288	-2.923787172	-1.74E-17	16.72302837
-1584	488.9331571	16.19419069	17.27377253	275	373.6176072	0.596201098	380.2787237	308.1119454	70.03431043	0.113874846	-1.73E-18	30.73479892
-1583	616.0655842	17.21853553	17.91942007	275	514.2162967	0.807573965	506.1653618	406.1721121	88.09991581	11.94843813	-3.21E-17	136.1846601
-1582	413.1181483	16.71505919	17.65509799	275	407.5421569	0.801617168	370.8797207	305.4213413	58.20152207	7.256857263	-8.68E-19	16.82574618
-1581	358.562908	16.44850887	17.30285397	275	393.4074314	0.755580246	369.4538264	311.127432	51.54859941	6.777795014	-7.81E-18	84.14696835
-1580	291.6232375	17.23036658	18.33330778	275	301.5422536	0.656537644	273.200082	244.6880757	26.36939044	2.129044617	0	5.704787529
-1579	411.4444378	16.90889046	17.95958404	275	306.1081719	0.549541308	316.1475399	270.5615203	43.27623074	2.309788871	-1.39E-17	2.970385801
-1578	390.8136347	16.71103876	17.5842062	275	340.5248503	0.6093398	354.153859	290.6807943	58.92523872	0.979576701	-4.34E-19	77.33010191
-1577	382.8106364	16.44963017	17.47583441	275	337.5448103	0.618964858	357.534347	291.0740249	65.24626772	1.214054313	0	37.98923014
-1576	204.5851239	16.88924061	18.0070538	275	255.3039918	0.566864082	263.2406947	229.1040215	30.3282844	1.495310856	-6.92E-18	9.675557784
-1575	402.8176182	16.46694156	17.52281854	275	320.5030893	0.545541204	323.0568443	268.9405189	52.93262074	0.17153945	-3.47E-17	19.45145789
-1574	463.631018	16.93397863	17.93117873	275	369.7621003	0.603252153	385.4870292	307.4694199	72.87255412	3.215870053	-1.39E-17	37.92919747
-1573	302.2910781	16.0788326	17.2268942	275	350.7928244	0.657042946	319.6652893	271.2311	49.03026077	-0.267458275	0	22.78340602
-1572	407.9889178	16.95525557	17.9486765	275	368.3485508	0.634117917	376.4073214	310.5780542	61.0701686	3.422045303	-1.38E-17	28.30081927
-1571	497.2764121	16.55438605	17.54699563	275	355.938834	0.657515929	389.0214656	312.5521282	72.64713529	3.814520628	0.368299739	34.79570543
-1570	390.7655051	16.52588809	17.36761599	275	399.5691331	0.73559063	395.6892005	327.4290197	63.42945605	1.871383337	-2.78E-17	58.40695537
-1569	535.4551981	16.42305861	17.20493083	275	474.8654367	0.75168699	453.5798829	368.9309109	76.29911424	8.349857769	-1.04E-17	37.60286036
-1568	306.694499	16.43939146	17.27072359	275	398.1577074	0.834034347	354.8965532	299.1201043	48.56818133	4.294965292	-4.33E-19	28.69333431
-1567	282.2544628	17.16939661	18.37458486	275	292.5403906	0.627771623	274.1425984	239.1217883	32.89110036	2.129709733	-1.74E-17	5.869059668
-1566	279.7134729	16.62776598	17.813781	275	278.5655779	0.549556987	253.3727245	225.7347425	27.73608027	-0.074775403	0	5.993644714
-1565	680.1689286	15.79616336	16.68859749	275	458.0867503	0.639933723	482.9089349	372.6796329	105.4460456	4.36712373	30.93272067	98.48075426
-1564	464.7821531	16.51694675	17.43828799	275	357.0324928	0.692482631	370.9714947	298.7564202	70.01823585	2.306880079	0.004854587	128.60648
-1563	426.8239655	17.10995787	17.97319615	275	376.4811237	0.652022994	392.6071536	323.5085681	65.55198517	3.356405478	0	87.4600963
-1562	501.3259527	16.27431726	17.11233544	275	419.9912333	0.70386904	429.4147615	356.9352552	69.49950199	2.606317782	0	70.10800843
-1561	372.6768086	16.49045248	17.51337827	275	385.0133287	0.753812406	361.1335872	295.4864064	59.06701377	6.312514798	-4.86E-17	47.76504843
-1560	431.0070834	16.44882897	17.4202511	275	411.2857289	0.71057466	389.2624765	331.390517	51.06683197	5.628611005	-8.66E-18	15.2377086
-1559	450.5278995	17.03941705	17.91935289	275	411.8363599	0.744977468	397.8203978	338.6442429	50.20027558	8.999343679	-1.39E-17	46.9707714
-1558	385.6653521	16.72566998	17.70960774	275	328.0850161	0.694773716	323.1367974	268.0348836	50.41611448	4.969218944	-1.76E-18	14.81167446
-1557	338.3046618	17.06189534	18.07256219	275	359.8725653	0.627696108	369.0804723	302.468952	64.58743866	2.216973539	-3.04E-18	54.68970595
-1556	459.6727757	16.26734112	17.23651577	275	373.8152309	0.613386864	386.7579811	316.9698345	64.98948027	4.308693887	-1.04E-17	31.60390276
-1555	395.9739839	16.70626403	17.7392589	275	332.8370342	0.632055812	314.7428366	263.3291925	49.78830599	1.546519924	-1.04E-17	19.62368529
-1554	351.3986746	16.43697518	17.38660778	275	370.5711102	0.679463067	355.0026129	292.3673975	61.19145765	1.394468314	0	66.61981417
-1553	418.9822494	16.63190444	17.59965259	275	347.0783483	0.615328671	358.8031115	296.813735	59.10336153	2.932714027	0	49.90517712
-1552	163.1208498	16.87655989	18.04253648	275	243.3033301	0.55913505	221.1717003	203.3324383	18.30468612	-0.465424163	-5.19E-18	3.369479421
-1551	144.91726	16.78925398	18.19544125	275	175.8503204	0.406618773	157.9967341	149.6343502	11.01644507	-2.635887479	0	1.375621794
-1550	356.4651002	16.04432431	17.31540107	275	287.9966737	0.434071083	282.9831383	247.5475319	40.02107032	-4.695072105	0	2.045836629
-1549	610.1265654	16.54767593	17.52862894	275	397.2355994	0.604800386	420.5719912	323.6237218	95.25738631	2.077743493	-1.74E-17	57.60804153
-1548	406.7490286	16.27206419	17.23986564	275	367.4519184	0.624959855	391.2079433	306.7168242	80.06906509	2.370016923	-6.92E-18	120.0532799
-1547	362.936503	17.1979665	18.18438261	275	351.6684958	0.654909754	355.2305087	303.8419523	47.15257371	3.47698963	-1.04E-17	19.77236262
-1546	513.2843948	16.75388645	17.6104492	275	318.5777887	0.611484029	361.1092013	283.0989616	73.16887419	3.830599629	2.21222122	45.04945427
-1545	334.1831818	16.39741752	17.30011459	275	371.1220237	0.662991456	379.2449352	316.2900171	60.70412069	2.127788283	-8.68E-19	52.93109487
-1544	176.3444456	16.62906818	17.92837093	275	256.4691887	0.581386449	237.6286639	216.6438973	21.43198837	-0.482965564	-5.19E-18	6.046314669
-1543	230.6581448	16.73664189	18.04164027	275	203.0063301	0.465999521	207.8354639	192.1744518	14.62344067	-0.935257836	-5.42E-18	1.239915751
-1542	307.1367552	16.15831024	17.53459739	275	241.1440832	0.436801401	242.8354153	200.5257226	44.45577239	-1.920338906	-4.34E-18	3.878998655
-1541	356.1093612	16.53522131	17.80953676	275	266.5843871	0.466773107	279.9670937	225.9916831	55.9068536	-1.864482467	-4.56E-18	12.75121991
-1540	373.3788199	16.62803331	17.55806053	275	372.0597536	0.567035046	412.8653262	333.7132831	77.93091133	1.22113174	-4.33E-18	53.92271417
-1539	415.9458714	16.74009916	17.7276128	275	359.2815799	0.646576891	367.6132775	297.1670603	65.38716994	3.4954844	0	36.40796858
-1538	445.4532466	16.51438919	17.53381199	275	380.8478609	0.675451261	378.449533	306.8044282	68.88431895	2.789658969	-3.47E-18	42.1424226
-1537	401.8981249	15.95019049	17.04714876	275	352.8896244	0.668552918	339.3793954	277.1252782	57.43136023	4.948326855	-7.00E-18	21.86099484
-1536	321.2435228	16.63595782	17.49232121	275	398.8636788	0.712279697	382.2425329	318.4835071	55.12680972	5.193978046	-1.73E-17	21.93226116
-1535	495.2568123	16.40580812	17.29237644	275	431.4312379	0.75988757	413.2336158	337.9813848	68.05390584	7.198325168	-3.65E-17	66.80829506
-1534	488.1918293	16.30305477	17.20061637	275	409.655485	0.763740905	395.3490639	316.5449839	72.54397545	5.961730572	-3.47E-18	52.01312477
-1533	206.9986673	15.81359446	16.93987713	275	338.9604894	0.738677414	285.499211	257.1549095	24.81542761	1.231349036	-8.68E-18	8.650069951
-1532	465.8741749	15.89750593	17.11645717	275	335.2397294	0.650687171	308.1333013	259.8114303	46.76964811	1.630939327	5.505349282	8.384785195
-1531	434.6496421	16.31425742	17.15375417	275	444.6579669	0.744272629	443.0480052	365.853121	71.04940333	6.166591993	-1.04E-17	44.89406918
-1530	256.4971098	16.91615213	17.83744404	275	337.5949126	0.681139373	324.4129148	284.3875613	37.42944319	2.46170354	-1.04E-17	16.55891016
-1529	225.7638649	16.89934036	18.16942982	275	217.4926934	0.527790834	208.7150623	188.5137776	19.59254443	0.172235453	-5.21E-18	2.499701547
-1528	267.0663637	16.05515426	17.27783071	275	258.7538629	0.456397246	245.5047207	208.8200138	38.48700953	-2.457665342	-1.04E-17	6.928443814
-1527	388.7098319	17.08246811	18.13267184	275	314.2295863	0.490308956	338.127465	275.2542628	62.72244941	0.182655953	0	17.77267736
-1526	347.8074359	16.75233675	17.69505928	275	354.6988728	0.574970285	356.8263966	298.781069	56.73052998	1.547467501	-3.04E-18	36.66377945
-1525	326.624762	16.07476839	17.03593387	275	380.7857956	0.641437269	342.2708819	304.252874	37.40249894	0.149085562	-5.64E-18	12.13875862
-1524	373.1212527	16.30315964	17.39753974	275	302.9663401	0.622101091	291.1419203	245.3874408	45.01795976	0.736519732	-6.49E-18	13.01734244
-1523	709.5746833	16.35425448	17.24347461	275	432.3777402	0.679379907	446.4800966	333.5175687	107.9149088	4.716186974	5.406105134	84.31504793
-1522	359.3175687	17.09716944	18.07231837	275	378.2706536	0.702949218	380.5736413	302.2569609	72.98087769	5.335802771	-1.30E-17	106.2681131
-1521	239.7712776	15.95377849	17.09828083	275	330.1061832	0.636455218	320.7717105	270.683581	49.97719393	0.151609965	-3.91E-18	32.08656489
-1520	465.2292714	16.6782217	17.55356428	275	325.8520189	0.598041804	355.8107405	286.8062607	64.0014846	4.071640849	-1.08E-18	54.80108433
-1519	419.2540878	16.33047295	17.27930393	275	352.9769623	0.604842432	364.8921604	296.0679629	66.27360087	2.360376937	-3.47E-18	70.14067419
-1518	393.2727872	16.17401563	17.06073986	275	374.4298369	0.687643771	376.0243493	317.6307097	52.00558879	2.822950282	0	31.68737169
-1517	403.6012567	16.29501952	17.49456126	275	284.6676182	0.640412306	263.7525922	214.9988523	45.96096498	2.824951731	9.393169209	5.020957395
-1516	274.6317442	16.33994406	17.35484059	275	341.0127278	0.587424505	340.5832183	289.2753196	49.4746579	-0.091229545	-1.04E-17	30.26837484
-1515	439.700178	16.28108558	17.14420253	275	378.9925125	0.626427813	384.2408333	325.1291882	55.35706069	3.494262927	11.18698879	18.6070474
-1514	205.6646784	16.80221343	17.98516935	275	302.8011829	0.616296757	276.8399826	248.9226817	25.1152379	2.802063062	-3.58E-18	8.09387911
-1513	288.0405087	15.92575092	17.12181493	275	314.5760634	0.598588484	274.9356431	247.5284452	27.29600127	0.111196627	-1.91E-17	5.224192078
-1512	518.9706102	16.66819984	17.73989593	275	258.9565827	0.469535443	289.6853872	229.712667	56.72499914	0.254454079	18.00013526	5.878134395
-1511	318.741334	16.82486205	17.83098072	275	313.5466152	0.552666823	328.254778	265.8310278	63.86983767	-1.467573184	-6.94E-18	153.7550141
-1510	375.2097818	16.65104264	17.76151015	275	298.0319522	0.520005892	312.0250435	264.3799612	46.45950694	-0.203716239	-8.68E-18	11.80454445
-1509	503.5901184	16.41813714	17.3587892	275	396.2787328	0.65501339	407.4061494	333.7866989	71.89744341	1.831873461	0	77.65182139
-1508	274.2173086	16.73508303	17.90948475	275	300.8423823	0.632257188	275.4173333	238.4394482	37.09134974	0.141267224	0.035951558	12.06290127
-1507	394.0536446	16.91690786	17.89289695	275	391.1134299	0.64066991	388.6853928	337.9613536	49.20430614	1.982122875	-6.94E-18	28.64390692
-1506	359.2433708	16.38142649	17.46085577	275	346.685469	0.635314982	341.7012565	287.5903905	51.76356696	1.16860198	0	40.89450209
-1505	471.7541	16.38092043	17.42103041	275	361.4359451	0.657089899	347.3875617	291.6058087	51.5432662	4.285516018	-1.48E-17	15.17842129
-1504	409.4899831	16.06031242	16.92629823	275	366.8056741	0.688939619	360.5119187	294.9483577	62.1011058	1.813586711	-1.39E-17	133.0813788
-1503	436.7692965	16.23266365	17.12649723	275	361.5150224	0.675126177	383.8870059	314.1872349	61.01409687	4.832084931	-3.47E-18	34.72179521
-1502	573.5116615	16.92031318	17.72904425	275	439.7993794	0.773354691	464.3061273	367.9014308	88.33774053	8.101791832	-3.82E-17	152.3748249
-1501	385.4046716	16.56446469	17.65318367	275	381.7181929	0.731334631	352.5941334	294.9202591	52.00102531	5.822177473	-1.43E-17	15.98371085
-1500	471.6711457	16.71110342	17.70593917	275	364.1892155	0.725514642	355.3729548	286.5876182	59.23080965	9.017597787	-3.12E-17	18.21750528
-1499	431.1696545	16.50696267	17.46010259	275	366.208274	0.658914265	375.239817	289.5894233	81.95009972	2.946236072	0	97.24999088
-1498	175.7484197	16.01774866	17.24754103	275	308.723134	0.62655275	276.4735286	243.3693305	33.627784	-0.411433137	0	20.12643565
-1497	559.5473107	16.71718343	17.57920085	275	403.8919913	0.669684946	396.1250544	323.0883436	66.75715332	3.445697283	-7.38E-18	56.73036603
-1496	348.9914289	16.43698675	17.41881256	275	339.1514756	0.649107587	339.2088448	278.9589695	59.66558988	0.606087498	-3.68E-18	35.41765095
-1495	518.9952029	17.10253067	17.88508025	275	461.1748326	0.74908475	471.4961386	371.2846952	90.92923334	9.282210013	-3.47E-18	55.08394454
-1494	376.8172179	16.45175344	17.20102019	275	373.2882756	0.769701282	357.1869993	298.6910587	51.50841017	7.097667028	-1.04E-17	16.43678031
-1493	295.6366883	16.7683327	17.76285973	275	315.356999	0.636625295	325.6247602	271.1668472	52.74461259	1.388234541	0	33.32469988
-1492	244.5333958	16.05415959	17.21431933	275	285.5355907	0.566954613	273.4523918	239.0017258	33.76982803	0.574447515	-5.19E-18	9.053330966
-1491	305.322557	16.6625093	17.85184611	275	254.757912	0.503050002	250.4802424	220.1377615	28.56496321	1.672255568	-1.04E-17	2.809386391
-1490	273.6343308	16.88821953	18.08190966	275	257.3289342	0.48527224	240.020892	204.2730989	37.20334161	-2.331064614	-1.09E-17	4.251410173
-1489	375.417309	16.49967558	17.51349372	275	359.513558	0.540303202	339.4421196	285.3706595	54.88087534	-0.568006281	-1.22E-17	22.67572288
-1488	261.3488327	16.82415895	17.86019218	275	345.3439984	0.624155622	325.1796028	283.3772164	41.34134707	0.766350628	-2.60E-18	25.45510306
-1487	415.9187828	16.76716662	17.68592695	275	369.4759322	0.642900163	355.8843584	306.9089012	47.76945471	1.34947781	-4.34E-18	13.74740029
-1486	286.427719	16.50530598	17.46894391	275	322.4316297	0.61373688	306.3554837	268.8833933	34.4373168	3.110672428	-1.43E-17	7.272563399
-1485	340.3294643	16.78063856	17.959207	275	277.4308373	0.554691297	272.2770756	227.0183957	44.73795034	0.528059207	-6.94E-18	10.40785934
-1484	235.2373106	16.25343059	17.37510375	275	280.3967631	0.513882505	271.9918839	233.8858507	38.20067387	-0.027268734	-8.66E-19	9.559549247
-1483	277.9664713	16.71897151	17.91390652	275	249.2870222	0.473551983	262.0189507	226.0615023	33.17473583	-1.616625393	-5.21E-18	8.410991957
-1482	392.1014121	16.4613921	17.70368068	275	294.8610057	0.507491585	299.4627834	243.5973828	55.65310169	-1.392571466	-2.60E-18	9.436548501
-1481	370.368114	16.28244764	17.11049689	275	389.837885	0.625358293	390.6547836	321.7238877	66.28780633	2.214485015	-1.22E-17	64.49071065
-1480	371.19609	17.00949297	18.08034478	275	331.1433067	0.598951551	335.5946998	290.4217157	40.14396124	2.093941161	-4.33E-18	15.6772487
-1479	303.9202482	16.33719211	17.45668151	275	302.2151661	0.591996743	291.3251561	252.5673239	36.8599787	3.085901022	0	5.328376948
-1478	291.8652981	16.76401699	17.76201057	275	305.1992405	0.590460395	302.4172486	263.8965095	37.08656389	1.085280971	-3.47E-18	8.921233344
-1477	500.702393	15.57375419	16.42679531	275	426.331408	0.707178515	412.5168995	335.441895	70.20314993	3.13271796	-1.04E-17	48.89622411
-1476	224.8485425	16.60561999	17.74509425	275	259.3607738	0.591116717	249.0207113	216.8910806	31.27370645	0.720549556	-3.46E-18	5.08876249
-1475	384.3541301	16.9897608	18.04366392	275	331.4486008	0.576138013	330.0396886	264.4058459	61.93581423	3.698028536	-2.52E-17	12.1936454
-1474	285.7908214	17.2737972	18.33853359	275	337.8088263	0.573293959	322.8936076	276.7122706	45.1606939	1.020643123	-3.47E-18	21.90064084
-1473	376.0214788	16.44984632	17.48503582	275	307.4193505	0.555897486	310.0353332	263.0173193	44.98690019	2.006102308	0.025236429	17.09891954
-1472	286.0337977	17.15137025	18.26611561	275	311.8571831	0.592447967	312.5439477	262.7295007	48.00748739	1.072254154	-6.92E-18	24.15933681
-1471	419.9821122	16.61375854	17.67482408	275	341.2367583	0.595900754	353.4388721	279.2327852	70.50582034	3.700266505	-3.47E-17	29.26994716
-1470	553.1517174	16.23374099	17.15972907	275	416.1185344	0.671601243	414.6331947	331.1759452	81.42220733	1.89284194	-1.05E-17	72.78244588
-1469	138.1639485	15.81542306	17.07622756	275	313.3453684	0.648031121	269.4616835	247.2940307	23.79236462	-1.536021321	0	15.83936864
-1468	487.4831676	16.50516102	17.56818341	275	335.3325178	0.647887212	330.2889169	273.0851407	52.15941227	5.19271733	-8.66E-19	9.302244362
-1467	331.4382057	15.96904991	17.03600521	275	366.2961662	0.645007086	362.1071778	293.9197931	68.08282867	0.315837933	-1.74E-18	98.29892984
-1466	432.5155856	16.4437995	17.34549111	275	356.7534457	0.672267925	333.0771514	281.4269762	48.52482997	2.908827845	-3.91E-18	10.60227118
-1465	693.9929767	16.60410404	17.41606192	275	471.2263985	0.74541347	469.462008	362.8745634	97.79012103	8.803834534	-3.47E-18	122.0385777
-1464	377.035529	16.80386627	17.72331423	275	379.718831	0.704693627	370.8819657	303.1250516	64.6318865	3.195838766	-4.54E-17	75.31863867
-1463	315.2505616	16.91133519	17.84721932	275	445.5750776	0.798824596	401.3264055	357.0266452	39.45106515	4.602838294	-1.22E-17	16.61913575
-1462	363.8668557	16.41942515	17.38952488	275	337.6938011	0.711734292	323.6907233	272.5458328	45.81437936	5.359089579	-1.48E-17	11.82564624
-1461	351.4140981	16.77985739	17.69060554	275	363.6156968	0.687325185	352.4265804	295.7226929	52.00183533	4.930313655	-5.21E-18	25.25641139
-1460	353.3265318	16.74543731	17.81033194	275	354.3296846	0.654654747	331.4578061	290.4244451	35.93934811	4.935113411	-5.19E-18	6.035603868
-1459	506.152494	17.04279113	17.95357514	275	404.6181205	0.677733144	417.6998576	328.249014	81.64491027	7.830749999	-8.68E-18	58.64300562
-1458	277.5293534	17.80316377	18.81204096	275	301.864195	0.609967775	307.5824878	261.0908552	41.70880461	4.281696002	-1.39E-17	14.27333289
-1457	472.3496744	16.66616438	17.65259409	275	339.1561441	0.57306135	347.5113296	277.320846	62.74581442	2.651964198	-3.12E-17	6.856723659
-1456	310.44196	17.01534207	17.99318207	275	360.7340226	0.625565243	350.9262021	298.119672	52.31324257	0.543863428	-1.38E-17	73.94293235
-1455	408.787019	16.07521576	16.89608698	275	328.9467814	0.600894898	347.1099761	276.7200024	65.94265294	0.838988896	-8.68E-18	78.74538095
-1454	449.019944	16.59542887	17.57582571	275	277.8212024	0.558298887	296.8816167	234.4685956	60.16597102	1.104680315	-2.43E-17	17.50187228
-1453	293.6272968	16.05138691	17.04951533	275	352.3025594	0.584839478	368.2041024	296.969483	71.23583453	0.011975969	-1.39E-17	61.03273149
-1452	126.1576962	16.63896337	17.98762074	275	202.5583447	0.495849955	169.0899643	163.0169181	6.028308528	0.044737743	-1.95E-18	1.702435439
-1451	442.4128614	17.06294055	18.13827738	275	295.7425968	0.451106635	326.9824312	277.2630156	51.27972751	-1.168315886	-2.60E-18	19.04086777
-1450	376.2133713	16.43598545	17.45841936	275	342.1899924	0.581594127	355.4994158	292.4296693	61.94481095	1.124935499	-1.91E-17	38.81983557
-1449	322.2491289	16.31210087	17.4575394	275	335.7549611	0.615769972	311.3621262	267.0441642	43.40775596	1.136897364	0	11.58047783
-1448	335.6321581	16.08610603	17.18634574	275	351.797263	0.625999686	336.2380417	300.6778353	35.17790579	0.491307077	-1.06E-17	11.44152642
-1447	179.2901132	16.29670671	17.57023002	275	235.6409496	0.590849956	199.07797	179.9772055	20.19831987	-1.016584349	-4.39E-18	3.098820364
-1446	271.2729492	16.57243783	17.72064123	275	280.874	0.522115193	261.6913185	230.7838758	29.50480023	-0.892957058	-1.39E-17	3.509553976
-1445	160.7523525	16.59079735	17.95344142	275	217.39934	0.451022588	201.5838111	184.8649444	18.76551409	-1.741763757	-5.42E-18	2.542249072
-1444	380.0075499	16.0531788	17.21566086	275	279.7728539	0.461357748	274.1229175	229.9537033	41.72176829	-2.165788723	-2.16E-19	4.038623648
-1443	446.400883	16.37570834	17.41168977	275	361.6602054	0.549455462	384.329075	314.8779043	70.21907605	-1.475605393	0	41.63246552
-1442	406.7095426	17.18588197	17.9950333	275	377.63191	0.600247445	403.2552635	326.2149777	73.69841827	2.988771878	-1.30E-17	59.14761473
-1441	360.8533894	17.08565213	18.06438706	275	348.4185848	0.619981488	351.4530481	297.7809047	49.45728153	4.274957439	-3.47E-18	10.46677799
-1440	386.1216661	16.71197981	17.83526192	275	319.7291934	0.590686459	324.2962656	270.3430276	52.25727339	1.789183246	-2.12E-17	39.56152022
-1439	89.46156788	17.18012688	18.59259904	275	190.1966132	0.439449127	181.8253332	169.8212921	14.48081383	-2.497874903	-8.68E-19	3.268297026
-1438	440.7983348	16.14541705	17.34451419	275	233.6524069	0.411453248	257.2142488	206.9375662	50.24320845	-1.497740934	-4.77E-18	6.26660873
-1437	408.9109719	16.13872691	17.14099447	275	326.5796122	0.522854335	359.0458115	275.9806147	83.36000954	-1.123404825	-1.74E-18	90.82222001
-1436	560.5092143	16.4367506	17.33247577	275	364.8997909	0.578955118	412.9597194	316.0176223	95.50270451	2.063878397	-6.95E-18	58.27378734
-1435	229.6041017	16.70185113	17.65366723	275	339.9713336	0.652550696	340.9891285	285.0747061	55.2725902	0.647866824	-3.91E-18	78.1217774
-1434	400.6920294	16.26191735	17.28229394	275	341.3627838	0.632164994	317.741968	272.9765811	41.8845369	3.223771359	-1.04E-17	7.66104356
-1433	505.8956296	16.04473819	16.86897473	275	457.1966995	0.727754794	435.0601318	357.5045899	74.29560391	3.35735761	0	105.19245
-1432	431.3640259	17.11136333	18.05605296	275	351.8550176	0.703764242	356.6219781	295.3581744	54.9102175	6.171175304	-2.79E-17	37.06472175
-1431	356.3993888	16.94351051	17.95967639	275	307.8753017	0.580840982	338.355246	278.6252344	57.94338611	2.079150228	0	32.47847432
-1430	365.2462807	16.30197173	17.42519074	275	327.252404	0.614863153	335.5610588	270.9348315	62.5252631	1.63877372	-1.08E-19	33.43797642
-1429	480.4446036	16.85005887	17.6374088	275	351.8462972	0.629948359	378.5908008	300.0391484	72.82112454	5.405191269	0	42.40131022
-1428	526.0223754	16.70943885	17.46225535	275	430.7403177	0.711452848	441.5707387	358.8430977	77.53292409	5.241123583	9.377696854	165.8795938
-1427	387.2860501	16.44554678	17.41134607	275	398.4745729	0.750681942	374.3256732	315.6633975	49.61722241	8.932964855	-2.61E-17	12.10220809
-1426	321.6537977	16.08955316	17.25007191	275	315.2529577	0.68034471	294.9882287	253.9106964	37.06315481	2.884522414	-2.78E-17	14.39985542
-1425	471.4841413	16.30621378	17.26225619	275	391.1287098	0.710203471	365.76585	305.8198364	56.58364521	3.415392504	-1.65E-17	17.60381889
-1424	428.3119138	15.68753515	16.83006108	275	322.6570519	0.664378166	342.7149288	269.1788698	72.42796635	0.681686072	-3.46E-18	124.8583039
-1423	388.6610543	16.46536648	17.49273897	275	377.8146155	0.666105217	374.6954894	309.795551	60.15180265	4.753194912	-6.94E-18	27.37920188
-1422	605.3173169	16.2755951	17.16902789	275	399.4614301	0.68661175	423.1924354	325.8348888	89.76067095	5.941108194	-1.30E-17	80.13205139
-1421	154.5962322	16.47122433	17.61065732	275	319.6588571	0.662710128	299.9454724	256.6462529	40.72264154	2.654444477	-1.22E-17	34.76230703
-1420	364.690313	15.48424283	16.59170834	275	340.0899984	0.631243449	313.599153	266.540767	45.08313597	1.690646908	0	22.49383828
-1419	492.2634281	16.04562251	17.07194796	275	346.7248634	0.630856828	354.2557302	278.0171508	72.25443833	4.108791037	-2.60E-18	28.91262404
-1418	332.6640153	16.60045774	17.62984097	275	397.3780687	0.705980019	380.2939416	313.7045203	61.23778833	5.187482864	-5.42E-18	52.63499578
-1417	263.0589243	16.12093849	17.30315769	275	284.7877891	0.604163258	253.9755752	224.3788878	28.31493096	1.358663582	0	5.490006596
-1416	295.4218285	16.09409461	17.18004626	275	311.1609775	0.585321094	297.2363069	258.7037801	38.47477048	-0.164475629	-3.46E-18	25.45406305
-1415	566.4034653	16.74587418	17.54204067	275	387.346915	0.612904112	428.5259129	340.1625688	84.1789373	3.834930413	-1.04E-17	70.85995277
-1414	345.1775804	16.00892137	16.93654135	275	326.912472	0.648348438	323.0216165	266.8741667	52.08884314	4.081271073	-5.21E-18	28.97127029
-1413	275.8164504	16.44762202	17.48321314	275	353.6834729	0.649177334	320.258294	285.5107428	35.86034441	-0.986042701	0	12.37928298
-1412	259.3652552	16.86278886	18.02466555	275	300.871682	0.594675479	283.9201558	253.6275041	28.93089747	1.222461834	-2.60E-18	4.625515099
-1411	406.3542353	16.43222884	17.39955319	275	327.0043112	0.561165374	329.450915	279.8495098	50.07262397	-0.195207294	-3.47E-18	43.40958803
-1410	405.7142159	16.7015685	17.76871001	275	342.0747882	0.617552005	326.0201099	272.4518308	50.20495945	3.376066991	-6.94E-18	9.070426293
-1409	407.8953243	16.95350877	17.88976656	275	391.7361541	0.629497856	409.9543868	343.1310355	61.94090397	4.019142263	-1.91E-17	25.64972609
-1408	339.838652	17.13862825	18.08248744	275	365.841583	0.68836543	341.734399	302.8887282	36.43422318	0.412124331	0	12.00265767
-1407	291.6203664	15.65764349	16.94828332	275	283.5724228	0.57742273	275.5464457	235.7425491	40.97821346	-1.227249916	-6.94E-18	13.88493934
-1406	334.4451161	16.81647657	18.01961231	275	295.4322715	0.563791399	295.4917762	245.9436501	49.16102261	0.387103465	-3.82E-17	10.6361989
-1405	325.355848	16.21992581	17.24033347	275	326.860803	0.600461999	317.9135579	269.5708832	47.27835019	1.064324489	-1.13E-17	25.52247745
-1404	495.1430047	16.16995097	17.0382012	275	401.2680361	0.661590773	402.6883536	328.1847571	71.44670995	3.091882546	-1.04E-17	40.94465569
-1403	213.3483895	16.30903856	17.36625154	275	307.8254436	0.645776346	287.4473445	246.9905	39.20078172	0.58194287	0	24.63135847
-1402	387.5145809	16.77505903	17.75874114	275	343.0695417	0.613289674	334.038191	286.996244	42.71745156	3.665230448	-4.34E-19	8.549328567
-1401	314.8053635	16.86343521	18.13088417	275	278.426491	0.515043081	277.7874261	238.782245	38.64905062	0.384696546	-1.13E-17	9.372693724
-1400	469.3557052	16.18831036	17.09948904	275	329.347531	0.5726351	356.4769472	278.3262391	76.5813718	1.088666143	-8.68E-18	105.8025106
-1399	568.497007	16.27815319	17.14981955	275	381.6487076	0.624655888	417.5349513	321.9689648	90.90426736	4.658297741	-6.94E-18	46.73188173
-1398	407.6854267	16.40743464	17.39246336	275	434.7348	0.747618466	426.1011232	336.4470995	85.53097665	4.159030147	-8.68E-18	72.11021244
-1397	244.4356066	16.16738295	17.25964697	275	340.3148294	0.713854327	315.08961	270.5701962	42.15057819	2.382476336	-1.74E-17	21.69301101
-1396	303.8084512	16.34298487	17.47303087	275	329.3713958	0.674285126	297.4300524	260.0131337	34.37965943	3.068258278	-1.64E-17	7.037006894
-1395	527.0665382	16.14952268	17.32057554	275	310.0029008	0.609412747	295.5487127	232.0733745	61.01736789	2.489940508	4.249286098	8.257508932
-1394	419.4299927	15.9024672	16.73078485	275	404.6267863	0.691937439	393.1592887	312.7071825	77.62461738	2.534436026	-1.74E-18	211.9952119
-1393	485.906418	16.26302354	17.4014795	275	287.2831669	0.611007039	278.9970719	219.9144999	56.03829226	3.147437756	-3.47E-18	12.16628193
-1392	276.7769108	15.88700439	16.88391066	275	308.5325773	0.56812028	333.2304126	265.6425738	66.63210124	0.962707558	0	128.3400605
-1391	300.5295251	16.25743243	17.28817049	275	313.597328	0.583181636	303.7291007	259.4015208	45.49814392	-0.766223179	-6.94E-18	14.29005239
-1390	371.9668857	16.21434357	17.24323389	275	351.9806267	0.598369813	323.6138352	284.2031358	39.03156193	-0.789992858	-1.74E-17	6.003196029
-1389	387.1924412	17.15871132	18.13542196	275	360.3052224	0.600073464	391.9639562	324.8612341	63.44301155	3.064024875	-4.77E-18	49.4050671
-1388	200.8742796	17.07637897	18.36563207	275	261.5919452	0.570774045	239.5985765	220.8121862	19.62492214	-0.700159986	0	3.570246797
-1387	403.3582531	16.26927655	17.23108717	275	325.1103866	0.523570814	344.0987552	289.3246105	53.61671412	0.279680569	-4.99E-18	13.74694776
-1386	454.5630544	16.85702079	17.7729515	275	363.3256314	0.638078832	368.4271445	299.4701434	64.26275848	4.694242641	0	23.13719633
-1385	307.270021	16.49153828	17.58287512	275	304.8074139	0.614246499	317.1172453	256.2075951	59.57905146	1.432953078	0	21.98944495
-1384	460.5355463	16.49032211	17.46968696	275	342.7866781	0.621141468	339.9263756	274.5335044	64.58168355	0.781630477	0	28.35648482
-1383	322.912517	16.52953565	17.46245859	275	355.8884244	0.635085796	350.8085634	285.6959821	62.6128668	0.990838138	-6.51E-19	56.50432023
-1382	291.0290107	16.59342476	17.73543466	275	283.1921388	0.578762161	281.243133	242.5195643	38.70501422	0.082551364	-1.39E-17	10.90811038
-1381	492.8751659	16.23331842	17.33860188	275	351.6659199	0.611926473	368.5308576	297.6377571	69.87501842	1.018082106	-3.47E-18	52.71079689
-1380	437.1749532	17.10428384	18.04798366	275	385.0394236	0.675208452	400.5907692	319.7858067	75.11095132	5.701982191	-1.47E-17	107.9307739
-1379	464.3646015	16.96836395	17.82605496	275	386.7219989	0.657553978	395.3187745	320.6889349	69.78325741	4.86421966	-8.68E-19	36.9181928
-1378	378.1433453	16.21839411	17.12356411	275	392.2444797	0.693922424	381.6506108	309.402179	67.99492085	3.71531614	-5.21E-18	61.72269183
-1377	370.881695	16.76850329	17.87254814	275	360.6179702	0.704500718	332.3633219	277.5331999	49.84240154	4.828240716	-1.56E-17	13.56414238
-1376	423.3814115	16.47145607	17.47739854	275	348.5441367	0.663860501	341.2330264	285.9450033	51.43338377	2.627737116	0	56.90260805
-1375	366.1383272	16.62472878	17.58299574	275	336.1567889	0.61975897	349.3030767	287.0543933	59.80463673	2.634666304	0	24.42537414
-1374	202.9707303	16.96941605	18.18319658	275	269.7579408	0.559243343	263.6762741	231.9688378	30.99710241	0.71033385	-8.68E-19	9.104823514
-1373	650.8622428	16.82555372	17.6460265	275	352.3286662	0.555441924	433.9530092	327.3455999	101.2557273	4.966558726	-1.74E-17	64.67220942
-1372	575.7788771	16.4945034	17.30521519	275	405.5257128	0.719185192	421.7600884	322.8009963	92.47193319	6.621197875	-1.73E-18	249.8642252
-1371	302.2170824	16.8153489	17.80723181	275	367.6333955	0.68618004	350.4329095	306.2095254	39.24594284	4.752957732	-1.39E-17	13.29886148
-1370	598.5562582	16.71688594	17.49447852	275	467.2181906	0.801063467	451.2280197	372.9762804	67.00373433	9.384877853	8.711424755	123.6698545
-1369	160.9771174	16.62958194	17.94341695	275	262.7794129	0.648152732	210.4785129	197.1864355	12.547259	0.822720321	-8.68E-18	2.247047019
-1368	362.2617297	16.05831282	17.40356511	275	230.4870288	0.509825819	211.2778751	177.0951027	32.01257814	-0.670932995	-1.73E-18	1.528037669
-1367	146.0350962	16.20245406	17.50468761	275	254.0154138	0.460309344	250.3829228	223.6933188	27.72667978	-1.099223502	-2.60E-18	11.94955145
-1366	478.1510114	16.73584095	17.64943663	275	333.5344722	0.511444332	363.2453695	290.3516788	72.84388515	-1.301668475	-1.17E-17	35.94490175
-1365	379.4043344	16.92898987	17.89611344	275	334.3467224	0.586018843	352.3918789	284.0645712	65.99592437	2.418626321	-1.06E-17	47.25784994
-1364	272.963664	16.65374041	17.68801285	275	318.3569698	0.54783234	309.9544082	265.5899593	44.05486241	0.447440563	-1.73E-18	13.08674996
-1363	427.0886236	16.19551414	17.23459216	275	342.6008737	0.65652825	331.373241	281.3064081	47.78059366	1.448896559	-1.39E-17	17.50937723
-1362	287.1826385	16.89089549	18.00468433	275	318.9425359	0.618254354	302.0559101	258.2075604	40.74117522	3.115620422	-7.81E-18	12.60666342
-1361	310.9556101	17.03126704	18.11051762	275	324.568234	0.600953615	316.8053681	268.1337406	48.10657486	0.625761189	-1.74E-18	16.54880306
-1360	367.3864972	16.00531819	17.00222552	275	336.3302936	0.583873064	350.9956385	290.3131132	59.19736584	0.840653955	0	25.04523187
-1359	396.7283373	16.59548478	17.62931285	275	366.2205752	0.642988849	346.8674796	296.3563067	49.35795851	1.515543444	-1.74E-18	25.68713512
-1358	279.4763408	16.81949544	17.84789872	275	322.9742786	0.643873289	314.715032	280.629151	32.14008839	2.119455645	-3.47E-18	9.274316462
-1357	297.3471374	16.69756124	17.82979217	275	293.2977567	0.597377954	280.3267951	240.045193	36.94709327	3.334508771	0	5.289224298
-1356	462.9285252	15.94225741	16.72522566	275	403.1117642	0.679496226	412.3759383	332.8828219	75.75581736	3.303669297	0	65.49743366
-1355	503.3491999	16.15632592	17.28548394	275	306.3193934	0.635604219	347.9261847	282.7002692	59.05989206	4.622460651	3.220211285	23.91560966
-1354	363.425924	16.43411227	17.4597423	275	349.1407894	0.703839805	360.8944515	290.4176105	66.86905151	3.734776169	-1.39E-17	80.1838055
-1353	348.6539531	16.02023003	17.26672024	275	305.9312413	0.65071753	298.4636784	246.8672459	47.33198409	1.415717278	-3.47E-17	11.05463647
-1352	466.2078843	16.75489756	17.63555886	275	399.5665005	0.715672213	406.4203958	323.8363955	77.3861806	5.201704142	-1.43E-17	94.18046063
-1351	484.8739299	16.27912748	17.25670925	275	431.1166634	0.713858584	415.104151	343.3553105	68.44345184	3.090466716	10.87836165	66.00430598
-1350	444.0882813	17.04237785	18.04014469	275	347.2568819	0.711849449	332.8055169	277.1755583	48.9849934	6.644965233	0.897309516	10.38474543
-1349	349.0331596	16.4543386	17.4782937	275	379.7676643	0.668864691	365.5763049	299.8907781	61.58823905	2.223943219	0	47.89264233
-1348	489.0713227	16.97307447	17.72464061	275	412.5768189	0.690591038	412.5592432	336.1750464	69.59899024	6.231376043	-1.04E-17	46.9715601
-1347	218.6589138	16.37768028	17.49377854	275	346.8886571	0.657672421	318.2913294	281.2632251	34.53485187	2.557734573	-8.68E-18	17.12045362
-1346	335.6017974	16.79180186	17.85841126	275	295.458697	0.608286231	287.9328171	247.20756	38.88040602	2.255687611	-2.17E-18	6.412528868
-1345	332.7321876	16.18278432	17.20631205	275	360.6335147	0.647060365	333.3697361	287.1563951	45.03580647	1.205093625	-3.47E-18	13.26595332
-1344	142.1049634	16.19621242	17.56659764	275	218.194713	0.502860008	188.0221031	177.3885144	12.00277318	-1.459316265	-1.73E-18	1.839706167
-1343	400.0057546	16.86133685	18.02030435	275	293.1297017	0.492067372	305.1203763	257.1490568	49.7795084	-1.427090278	-2.60E-18	18.59516909
-1342	235.2275201	17.17010663	18.32988874	275	248.3080954	0.473874202	254.6816531	223.4671922	33.35714407	-2.449047964	-4.34E-18	11.39869825
-1341	420.5326135	16.80783684	17.68581829	275	358.7993732	0.535300975	373.2978272	314.5845552	57.14522616	-0.355561083	0	29.66995945
-1340	286.5308884	16.83272927	18.19858585	275	269.2556344	0.560292208	234.4822321	213.1385349	20.89782284	0.445874426	-2.16E-19	3.469115943
-1339	656.7157048	16.80362888	17.51834516	275	497.1735975	0.686514901	483.8320609	383.3999963	95.50788649	5.074312391	-2.82E-18	144.9868605
-1338	317.715321	16.41133977	17.33357681	275	375.1042002	0.649398998	370.2530411	306.9842114	59.72626894	3.639682138	-1.95E-18	45.74471187
-1337	214.9999706	16.72720508	17.99129462	275	251.9281191	0.595814462	220.7862971	199.3902025	20.34852616	1.099780174	-7.05E-18	3.382884661
-1336	269.2524207	16.87900529	18.03155195	275	269.7765132	0.493562981	254.1829748	223.7695391	30.45493763	0.303339237	-3.46E-18	4.425126052
-1335	341.3880463	16.56595908	17.71540001	275	302.0526449	0.508342111	310.2789364	264.6225326	44.03306769	1.790511925	-5.21E-18	11.11890905
-1334	384.1847758	16.41899618	17.45927969	275	369.5451504	0.602496205	359.6488875	303.6787553	54.7211115	1.177545863	-6.94E-18	48.26599506
-1333	457.6285479	16.71772608	17.550109	275	383.326769	0.653951436	391.6918073	323.4745396	63.93216364	4.395940485	-3.47E-18	46.93078519
-1332	469.0222557	16.74517767	17.73413753	275	316.4364299	0.632020961	347.7645878	273.7376771	69.87990676	3.799207397	0	23.83249212
-1331	462.8903361	17.02751016	17.9123076	275	366.4531218	0.670299835	387.9792114	307.8386729	76.10061438	3.977184078	-3.47E-18	100.3329108
-1330	372.9445803	16.58065302	17.46764122	275	399.7571262	0.690378199	394.6081481	328.3869968	63.15222522	3.088094404	-1.39E-17	44.78139401
-1329	366.4186044	16.50331597	17.4214509	275	361.1306624	0.684122055	349.0093218	295.6716497	47.22479506	3.358040799	-8.68E-18	23.15541829
-1328	214.961277	16.13415249	17.32753033	275	285.0532957	0.617428347	245.5602074	221.9053408	23.93594223	-0.280212074	-6.95E-18	8.137422637
-1327	340.6124017	16.64813367	17.88680666	275	275.7260337	0.543762472	261.2963342	227.9760368	33.7028796	-0.138237273	-3.47E-18	7.141351051
-1326	296.0545868	16.46630321	17.66802532	275	314.4746067	0.555440721	308.167854	270.0756183	38.4289802	-0.367234533	-1.74E-17	13.05905631
-1325	586.6476834	16.47655651	17.29433147	275	414.7818303	0.680635477	443.2356495	351.6000251	87.63584299	4.236972063	-1.39E-17	70.66872635
-1324	556.6527666	16.55454341	17.37351698	275	404.1486592	0.73130349	411.8220635	326.7710083	78.87388143	6.609944626	-1.30E-17	256.3936905
-1323	420.6691634	16.26972848	17.11550281	275	391.039748	0.736370641	379.889691	318.7212441	50.75610815	5.194278673	-3.82E-17	22.26963694
-1322	283.9800071	16.40821992	17.47711996	275	302.4535387	0.647529225	280.7351108	249.1428651	29.6567177	1.951951766	-1.74E-18	7.396680521
-1321	394.5501001	16.62379645	17.57903982	275	427.9133322	0.729891262	388.4143787	348.3261746	33.45160099	6.636603168	-1.39E-17	3.927810241
-1320	466.5188381	16.47394614	17.35852424	275	382.3773419	0.722955213	364.5008399	309.2013979	49.31815956	4.708574629	-1.56E-17	21.48427827
-1319	322.4115554	16.68500843	17.73483573	275	366.2986362	0.660688394	349.9423172	293.8314728	54.04291059	2.134909931	-6.51E-19	19.83037661
-1318	251.2202986	15.64663329	16.93504626	275	298.5104182	0.631910526	253.9940585	227.0338004	26.01251833	-0.294570692	0	5.718688302
-1317	507.2756563	16.27371933	17.10244415	275	455.278167	0.739245126	420.7733479	340.9372158	72.38512581	7.453796622	-1.74E-18	47.77286959
-1316	438.4714541	16.58255157	17.48885906	275	369.6196725	0.684162255	368.5952452	296.548341	69.13516771	3.921962533	-1.73E-17	77.55219253
-1315	143.4818389	16.57029021	17.87614507	275	264.5407566	0.574796678	240.7624602	213.5455673	26.51744108	0.180991982	-3.47E-18	6.504377354
-1314	532.1373894	16.76293376	17.77197923	275	346.2761471	0.599376343	355.2889454	288.8060833	61.62571181	4.238584958	-3.82E-17	24.10195921
-1313	376.1328665	16.50773672	17.53770191	275	350.4872612	0.593010647	377.5653344	303.3320471	71.90829015	2.305766165	-6.94E-18	66.89425
-1312	393.7958506	16.19427433	17.35724982	275	317.7081524	0.604421333	304.0526206	242.7714329	60.90121988	0.506353958	0	18.51228646
-1311	557.5403954	16.56349475	17.30164428	275	458.7951203	0.714538392	459.9838377	359.1414986	93.71314919	7.199482595	1.436270863	111.0047832
-1310	244.9438383	17.17184364	18.06976958	275	316.0344365	0.614854376	326.7283397	279.4581881	43.32640388	0.9502372	-3.47E-18	45.21115562
-1309	484.9444064	16.75447352	17.81348025	275	346.6595921	0.628840407	362.2421385	300.3870758	57.42076625	4.581937997	-3.47E-18	11.7441561
-1308	533.633179	16.09552706	16.94578531	275	421.371683	0.709619518	426.4732239	330.9428683	89.4202341	5.009061433	-2.16E-18	81.05034034
-1307	234.3299414	16.83964487	17.84847483	275	293.841796	0.606821131	292.6305739	250.1269066	41.2277367	1.300354404	0	25.01480051
-1306	363.5543098	16.27680789	17.3344155	275	312.2877434	0.565051981	329.9652397	265.9096051	62.1790466	1.68631454	-2.43E-17	26.36682988
-1305	351.0784243	16.76426602	17.92443762	275	294.7197092	0.544870716	295.9872089	249.3411799	46.70043312	-0.023228091	0	18.7212079
-1304	282.1806587	15.94934512	17.05806497	275	315.81308	0.572441365	300.9120127	254.9431651	46.39143008	-0.412571404	-6.92E-18	17.81869625
-1303	343.9776795	17.11313119	18.20395201	275	355.2836817	0.625768184	337.1904174	293.898188	40.67529923	2.616930093	-2.08E-17	14.86384011
-1302	333.4485597	16.7024735	17.88239673	275	328.1029251	0.588360974	302.497705	264.03716	37.54722803	0.924124582	-3.47E-18	7.787619592
-1301	266.0414236	16.89940309	17.98596952	275	305.5445187	0.60596049	275.9623649	241.9448405	34.37601448	-0.358490141	-1.74E-18	13.67344227
-1300	370.5575559	16.32268112	17.49013837	275	280.7024855	0.526424575	285.2677275	237.0790015	46.05107465	2.050778412	-1.92E-17	12.81569296
-1299	598.4241693	17.33756233	18.05289458	275	487.5434438	0.682191591	515.9996179	416.3858557	93.20269875	6.411063519	8.55736675	113.0722435
-1298	284.1083938	16.92253385	17.92783669	275	327.3573524	0.703323633	314.3116705	272.2928367	37.55085565	4.487512495	0	13.223661
-1297	288.6000816	16.2224893	17.27517898	275	275.1711087	0.571109199	279.3841996	237.8373378	39.22523494	2.336960051	-1.13E-17	10.88441293
-1296	424.9498731	16.20484327	17.2347971	275	333.3465795	0.600598309	349.396153	283.0422463	62.16023537	2.633216332	-1.38E-17	26.88421135
-1295	408.4314689	16.36410278	17.29870573	275	390.4988224	0.650059502	395.2865241	323.380671	67.88471554	3.344666118	-1.04E-17	67.21669107
-1294	324.0643694	16.97464686	17.93257661	275	320.0036631	0.658307045	321.2878198	281.4560903	37.81954195	2.012187503	-1.41E-17	22.32286008
-1293	341.5504337	16.35768041	17.46597239	275	316.689545	0.605164152	281.8069444	235.5817802	42.89520621	3.494203435	-1.74E-17	5.563291055
-1292	294.2752241	17.11948794	18.16493773	275	326.8911749	0.5776756	311.5086572	268.7782986	39.81057673	2.919781887	-1.90E-17	13.40472631
-1291	355.3389027	17.1216067	18.14410734	275	334.7841147	0.540437223	328.5497422	291.001963	36.96979531	0.71258439	-1.52E-17	5.631479891
-1290	257.6873307	16.61249297	17.85992337	275	293.2670066	0.548385395	270.7535194	233.9725084	37.32687017	-0.442555995	-1.82E-17	7.229205641
-1289	289.5469733	16.52821481	17.55197483	275	319.5931019	0.542599812	316.2486203	277.0219037	39.01454659	-0.012296054	-6.08E-18	10.03184179
-1288	254.2887428	17.28518992	18.47783336	275	246.8871819	0.498158303	229.5964005	209.6580858	21.56449029	-1.626175559	-8.66E-18	1.815778065
-1287	422.8870866	16.38684843	17.36889952	275	362.28224	0.55249228	367.4421583	310.2840045	54.71828671	0.641981706	-3.47E-18	21.02113505
-1286	364.6309025	17.0523021	17.94626643	275	374.3040177	0.685591206	369.3227661	308.1456848	55.30151711	4.275158215	-6.94E-18	38.47807045
-1285	613.1362658	16.19381777	17.03814753	275	440.7191849	0.74346876	432.3624961	347.5473704	75.31853801	8.296250317	1.717424088	144.364774
-1284	476.8566594	15.95797765	16.91799884	275	396.8309018	0.756929992	367.2687555	294.5631743	66.21370671	6.491874483	-4.20E-17	23.8907247
-1283	377.5645889	16.58525434	17.51697016	275	388.7717824	0.768133856	374.9999326	302.9875117	66.14756415	5.572232945	-2.09E-17	35.75255441
-1282	438.8257706	16.49474899	17.48770418	275	344.092926	0.653742688	372.4687255	290.0881513	74.92022802	6.275099698	-9.11E-18	47.27998458
-1281	399.173952	17.29182211	18.21429152	275	374.3652273	0.657046967	383.9394222	317.5681308	63.46173178	2.890412124	-3.47E-18	70.02918145
-1280	342.9515738	17.00951558	18.12296601	275	302.4709539	0.569743743	319.4092596	269.1181851	49.25980865	1.240741499	-1.73E-17	22.66193268
-1279	503.2722622	16.86064292	17.68470366	275	437.5201532	0.716290755	429.5462684	346.0936359	76.0067055	7.844156151	-1.39E-17	65.97978742
-1278	341.8802571	16.80094204	17.8046198	275	320.4801109	0.639191611	322.6527996	273.398037	42.44763362	1.174587144	0	14.03716726
-1277	314.3927174	16.20707414	17.23439124	275	330.2561444	0.606304935	322.8867345	281.7088093	36.84587106	2.623867707	-5.21E-18	9.288734678
-1276	323.5265356	16.66400773	17.65933029	275	331.708243	0.607601053	329.7466486	283.6330664	42.52983839	2.386485924	-9.52E-18	13.92372872
-1275	220.6866358	16.82678966	18.00414044	275	250.1876813	0.532699797	241.132502	221.3947535	19.8970163	-0.150730198	-1.04E-17	2.274468451
-1274	539.9750414	16.11384307	16.98400771	275	435.5448851	0.666875455	423.4589527	349.6833995	68.50115664	5.228261267	0	27.79427229
-1273	293.2463431	16.92902113	17.99353349	275	355.2669047	0.701483019	322.5105967	277.558404	41.67039297	3.393756592	-1.82E-17	14.66555207
-1272	426.2049263	16.50607239	17.30292453	275	386.0536236	0.688607018	402.5740036	313.7226183	76.23708604	5.809796638	0	61.24194716
-1271	252.5376656	16.61276056	17.81334822	275	257.1883911	0.529429485	247.478907	216.8262455	27.85132177	1.159161899	-3.47E-18	3.574137165
-1270	378.3626635	16.2821212	17.40426351	275	326.3323605	0.56882106	293.2657304	250.9581677	39.62112275	2.621072479	-1.04E-17	3.046357527
-1269	469.9692657	16.56973886	17.44450122	275	346.2654101	0.597254358	386.7175013	300.2279451	79.52686952	3.264896936	-1.76E-17	98.01724201
-1268	331.6652792	16.6925918	17.78959162	275	339.3486625	0.59966579	325.8714424	274.009125	49.3318789	1.358253852	-2.12E-17	17.9505142
-1267	445.7196585	16.49056719	17.56544059	275	351.9580171	0.646469649	366.2175375	295.1838338	67.09190315	4.166012687	0	49.17558468
-1266	421.6223361	15.96437671	16.8634414	275	429.6562823	0.705691138	413.9773192	350.4555154	58.41562431	5.099421445	-1.91E-17	36.51684535
-1265	213.7353547	15.83685544	17.00548928	275	307.8337186	0.709390661	275.6114801	239.2314624	33.23952595	3.305499267	-1.39E-17	9.222475784
-1264	273.8354588	16.49976119	17.71281527	275	288.2822493	0.584640505	266.1459594	239.4592979	24.8707891	1.831870377	-2.77E-17	2.98460133
-1263	369.7099108	16.31098016	17.52197577	275	315.039154	0.580124633	299.4849654	248.9400702	48.73322073	1.886853394	-1.48E-17	14.59257845
-1262	547.8085658	16.71928595	17.70965378	275	339.0562331	0.561795055	379.4775696	300.4292937	79.76535123	-0.505796807	-3.12E-17	82.07504406
-1261	337.151079	16.59535095	17.59404435	275	331.2555136	0.616226372	348.1892956	275.3091717	70.88244169	2.034870291	-1.04E-17	98.76925007
-1260	412.3903812	15.84501585	16.85724905	275	372.5343645	0.614126367	386.0312203	311.3927029	72.21444882	2.39721731	-6.92E-18	53.79200196
-1259	118.006084	17.04845694	18.35533415	275	196.8981914	0.532696818	170.8340601	164.4927107	6.307513729	-0.226060563	-6.94E-18	1.896834292
-1258	459.438183	16.14957701	17.41440988	275	275.4442615	0.456610866	294.3163325	245.2079746	49.61206088	-1.358619447	-7.81E-18	9.791018288
-1257	392.4307523	17.45021273	18.34791448	275	330.3348118	0.571927015	355.6721132	284.9750319	66.04682759	2.893410067	-6.94E-18	28.92551299
-1256	449.3791938	16.89610937	17.67195044	275	418.1799573	0.650188266	449.6963621	369.1154735	74.88525982	5.467134906	-2.70E-18	73.18752658
-1255	442.8637739	16.57855143	17.58087514	275	385.1019793	0.736256986	365.8690807	301.0623742	59.42504055	4.993782308	-2.08E-17	35.43296717
-1254	148.8952262	16.59805641	17.62550278	275	244.5515581	0.57049999	230.1163274	202.4896636	26.97849755	0.683522649	-2.60E-18	7.868630244
-1253	315.2159487	16.1139765	17.2695272	275	303.4611455	0.562129368	283.3357437	250.2881824	33.69217201	-0.587033756	-1.43E-17	5.441054736
-1252	653.5648077	16.13265357	17.05951623	275	348.2616785	0.5554785	394.3629287	300.3787197	91.03530419	3.087907206	-1.08E-17	94.60999483
-1251	456.6182649	16.32672518	17.32407606	275	378.2514062	0.666193531	388.7145564	298.920221	83.77401527	4.579634516	-5.21E-18	113.3994852
-1250	437.0011959	16.29005771	17.21289221	275	426.7374061	0.733191811	417.6681734	331.3683902	77.452002	8.273133892	-9.55E-18	130.6158605
-1249	472.2064158	17.14767679	18.00142994	275	399.9418139	0.741151629	397.4302247	337.1874164	53.15180737	7.206448081	-3.47E-17	25.70594008
-1248	320.7934542	16.85549928	17.96021619	275	300.1693135	0.671885907	289.9582347	247.3813711	39.48278241	3.094081146	-2.94E-17	14.9148972
-1247	317.1257893	16.78477746	17.80004406	275	401.132324	0.652533586	363.5822974	314.0102348	45.76282973	3.80923289	-8.68E-19	16.11202034
-1246	410.5822175	16.52603997	17.40622993	275	376.1061282	0.681130384	361.8591321	310.1149717	45.16643667	6.577723801	-1.45E-17	7.8158949
-1245	249.3887137	15.87786929	16.93068836	275	295.9357749	0.626726976	282.9428395	236.6688081	44.21527216	1.795998704	-8.68E-19	10.35262509
-1244	407.5174395	15.91183056	16.94162374	275	307.1723809	0.558772119	303.7310049	254.1553589	49.29387391	0.230339611	-5.63E-18	11.34697237
-1243	365.7293598	16.10755807	17.07373618	275	394.2494591	0.672215059	379.2003413	305.6424474	69.20323082	4.22710571	-4.34E-18	39.08894398
-1242	355.0351145	16.47909566	17.36295793	275	387.7951305	0.71609453	372.3170414	308.0768914	60.76417338	3.616886733	-6.94E-18	54.86667184
-1241	269.8386248	17.1275209	18.36242301	275	309.8032618	0.660706432	246.5728021	228.0145471	17.76427908	0.900952005	-8.68E-18	1.807552322
-1240	377.8988557	16.86172427	17.94218143	275	323.8694616	0.57536331	323.1364863	272.7800233	48.06339395	2.804573592	-6.92E-18	9.442772102
-1239	223.9803991	16.52921285	17.69536202	275	272.9940067	0.54553846	277.1337868	237.0638787	39.43456897	0.533530915	-1.04E-17	18.50619344
-1238	340.0356918	16.57560839	17.77009972	275	258.6515886	0.495246001	252.5592102	220.9589176	34.16864797	-2.56720415	-2.17E-19	3.621753487
-1237	182.3826508	16.37186086	17.6073593	275	261.5430786	0.489527553	259.5142441	228.2989403	32.92882205	-1.637954179	-3.47E-18	10.54651545
-1236	382.8723291	16.11361722	17.35667566	275	244.1391926	0.474707021	233.4682573	201.0333325	33.96464215	-1.465801226	-7.14E-18	2.993713685
-1235	335.4779878	16.32234046	17.45199239	275	358.4197815	0.569042872	360.5891986	294.8680465	67.44290216	-1.717759871	-5.21E-18	70.61698864
-1234	514.5466937	16.03913043	16.99923514	275	383.1300189	0.636454284	400.3309448	321.4483073	74.59822195	1.252735111	0	74.73912723
-1233	257.2042171	16.23453015	17.21216229	275	308.4350003	0.671694255	288.114667	247.9502082	37.71506607	2.056242791	-6.94E-18	13.23392177
-1232	427.5910787	16.67241237	17.52997739	275	388.0708759	0.651866236	384.8002786	314.0609983	64.65428508	6.084995273	0	28.05548972
-1231	355.0629442	15.85733206	16.9766896	275	373.2270338	0.68695772	340.461129	288.5307348	48.50279179	2.925893027	0	32.08715849
-1230	283.1958693	16.83128346	17.79353325	275	304.9229287	0.630112669	306.1840392	260.6675696	38.81782469	1.196729015	0	12.00362241
-1229	550.4835923	15.93818164	16.99266024	275	323.5258059	0.624327289	322.4410131	255.2241756	61.94483964	4.514732238	11.75163656	11.11694779
-1228	296.7172173	16.78190778	17.72858428	275	368.7822842	0.63406537	372.6635457	298.3934115	70.03540222	2.241981319	-1.38E-17	116.3493699
-1227	474.9241312	16.28349823	17.2683595	275	345.1297299	0.610407385	354.316019	290.6088152	59.67386078	2.494276759	-7.81E-18	45.80153707
-1226	438.0728719	17.01663306	17.79835942	275	409.697441	0.710452061	412.5793799	332.2309597	73.91955816	5.833107597	-2.43E-17	40.39823349
-1225	355.6380729	16.13595402	17.17690136	275	353.426253	0.674610491	324.1713235	279.165711	41.60362351	3.401988971	0	12.48403893
-1224	316.250714	16.15414226	17.2317386	275	335.343097	0.651996757	327.4088691	274.362349	50.60900273	2.449278448	-3.12E-17	22.44000317
-1223	199.2562043	16.1668295	17.35419287	275	266.3243964	0.578782144	244.3901017	220.5355432	26.06066464	-1.008288198	-6.94E-18	9.886479636
-1222	363.8140784	16.24962043	17.39225792	275	291.5704295	0.541615265	288.0008554	243.8856871	42.17889319	-0.263126253	-3.69E-18	13.13025999
-1221	446.6400267	16.51274693	17.3476388	275	393.2706458	0.629106401	408.712804	332.1376208	74.20248073	1.81261034	-6.94E-18	66.99567467
-1220	492.6368	17.48258115	18.29755142	275	398.0429307	0.709176695	395.448522	318.923666	66.82083167	7.417346685	-3.72E-17	57.83237448
-1219	358.4899989	16.94619889	17.93746627	275	350.6277706	0.653269975	330.2236293	273.0948665	52.13206836	4.940359222	-1.82E-17	27.06954055
-1218	431.7381131	16.26047379	17.24967788	275	311.6644042	0.626444992	307.1131501	257.1829173	49.93190206	-0.098839038	0	22.18382096
-1217	413.0842706	16.42769866	17.40611529	275	367.2605496	0.626093112	377.97465	304.3187591	72.59974712	1.056143836	5.992124023	98.95017031
-1216	444.5525455	16.74664611	17.78301243	275	330.2935549	0.617455459	341.0943495	277.2326477	62.6110173	1.417767359	-1.73E-18	61.55112788
-1215	190.3311318	16.33933729	17.5581238	275	306.6733605	0.595225958	300.0440592	260.6200306	39.63903493	-0.165981237	-2.60E-18	33.828251
-1214	344.0938684	16.45849764	17.58288837	275	310.6531536	0.624728306	296.0878522	255.8325861	37.81524744	2.361622874	-1.56E-17	6.431052824
-1213	312.5913896	15.80858145	16.92472381	275	327.0781646	0.572925284	325.3243969	270.608425	55.26816057	-1.014798428	-3.58E-18	19.97563202
-1212	471.8053144	16.61531263	17.43296099	275	409.5490348	0.680797003	402.6788885	334.0392538	65.31932838	3.297890381	-6.92E-18	33.09040075
-1211	561.9125148	16.43454844	17.2404907	275	431.6537458	0.782773627	420.1916416	336.6004053	74.60065945	8.724471593	-6.94E-18	34.47948343
-1210	371.1484167	16.29775967	17.29216223	275	348.7126861	0.709615338	354.5200429	285.2361171	67.94472437	1.46247025	-1.78E-17	127.2119515
-1209	292.095554	16.86492719	17.91177336	275	320.0801038	0.630773284	310.5326238	261.1967447	43.63321523	5.604968628	-1.08E-19	13.34517463
-1208	371.1238082	16.40945781	17.36710924	275	311.8123979	0.58146418	327.6064483	269.1142043	51.88875341	1.380799234	-4.33E-18	19.43876281
-1207	152.1579889	15.81373402	17.06422261	275	262.3287962	0.565785214	210.3140736	192.1642667	20.71356054	-2.73408032	0	3.104824429
-1206	424.8545375	16.4426859	17.46677872	275	376.6569652	0.566780084	357.3421402	306.9543807	49.40963144	0.102478189	-4.34E-19	16.9581637
-1205	416.6163135	16.15732133	17.2163521	275	340.6055693	0.652499311	324.0684201	264.3311171	54.39349076	4.510756471	-5.42E-20	9.743313164
-1204	352.0449899	16.73068345	17.77224061	275	366.8935173	0.671748712	355.5311899	296.3556982	55.44694074	3.728550947	-1.73E-18	25.46423702
-1203	523.5815143	16.99678091	18.02495602	275	369.0992642	0.628856336	410.916551	308.2716361	97.5780237	5.412324319	-5.21E-18	73.88245588
-1202	278.8095474	16.41529408	17.39969499	275	399.765381	0.709669837	351.6000917	308.0026582	42.89419179	0.734558518	-1.04E-17	21.39733985
-1201	391.7882682	16.20329051	17.22946531	275	363.3099773	0.645058626	341.1822347	286.5312132	52.56460407	1.793979177	-3.47E-18	13.48426608
-1200	322.2605139	16.34289929	17.30399983	275	377.9447804	0.711276106	348.5599629	295.1071138	47.05236625	5.951012894	-1.38E-17	13.32640919
-1199	350.5171711	16.57743418	17.7284494	275	275.5065147	0.578019486	257.8074558	223.0290796	34.74733471	0.072754174	-2.78E-17	2.740304119
-1198	270.0848093	16.33427314	17.41853569	275	333.1959736	0.600813887	324.4706644	272.9477035	52.0070311	-0.526152003	-6.94E-18	38.32071941
-1197	357.0075225	16.53074415	17.70700236	275	260.8385837	0.546323814	260.4654711	213.2144037	45.25968057	1.991386848	-2.78E-17	6.226872071
-1196	267.9848742	16.44662886	17.5456927	275	324.6718713	0.558059302	335.2260711	276.188029	58.34960564	0.68843648	0	38.32082983
-1195	537.6167351	16.63929565	17.60054195	275	376.2128314	0.586745305	422.2756343	340.0591861	72.38686549	4.120265479	-5.21E-18	29.97699039
-1194	288.4715968	16.63899319	17.69237721	275	316.7306887	0.636497597	312.980491	265.7961481	45.34301489	1.30499768	-8.68E-19	17.38468136
-1193	506.4950483	16.37712008	17.38401844	275	402.8345689	0.680997736	409.3921132	324.939141	79.1558329	5.085384555	-4.34E-19	125.9849258
-1192	348.4133376	17.14045502	18.10549335	275	353.8797288	0.672529921	342.6628244	302.9812192	34.52260354	5.492368514	-2.29E-17	6.036703034
-1191	448.6451759	16.55696199	17.63799902	275	385.2649304	0.698498421	333.5812898	284.104349	44.71306544	4.772953216	-1.39E-17	7.713678349
-1190	472.1458749	16.38731099	17.34069233	275	369.4654361	0.659708381	400.6527881	308.592917	87.33206832	4.757488646	-1.74E-18	104.6201859
-1189	381.276526	16.24157515	17.15354003	275	386.2951828	0.682979464	389.0814037	319.0870097	65.28088769	4.758651983	-1.04E-17	83.83323677
-1188	383.1166878	16.9635398	17.97813895	275	341.0368168	0.66059472	350.8855797	299.7613218	43.8929751	6.580874518	-1.73E-17	10.3545838
-1187	270.4449775	16.91418243	18.03254254	275	299.2204801	0.616843229	281.3164658	247.9627054	30.12289221	2.958466461	-8.25E-18	4.99260434
-1186	372.4556886	16.42610415	17.53609552	275	346.5883257	0.611433407	333.2416713	284.7009279	46.52974333	2.011000068	-1.04E-17	16.43218379
-1185	481.2884839	15.88699578	16.89713387	275	367.716325	0.639815581	367.3560735	301.4740299	61.19475103	3.200853041	-1.74E-18	55.70748191
-1184	453.1005798	15.48286794	16.43097953	275	395.0936954	0.71023116	392.3640278	318.476846	69.79183392	3.986510029	-3.12E-17	81.04346243
-1183	308.6841948	16.79210139	17.73394254	275	342.7636212	0.75778388	326.7342321	278.6609155	39.94143095	5.552481883	-1.74E-17	12.46818303
-1182	422.3655319	15.9701975	16.98671984	275	358.177166	0.660506214	358.9188379	294.1802932	61.69045767	3.182990503	-2.18E-17	27.35440885
-1181	388.298956	16.85628692	17.90807161	275	383.0950474	0.698161397	365.5527216	300.0916596	62.42322596	2.739054344	-1.40E-17	46.85430197
-1180	378.7303344	17.19380436	18.12647397	275	342.7839112	0.689541733	344.869468	289.9517807	45.2297904	6.521751964	-1.22E-17	10.77273297
-1179	336.012478	16.03267024	17.09765295	275	373.8542289	0.661513333	341.579188	284.1058877	55.76231924	0.536971528	-1.08E-19	40.72538687
-1178	463.0137353	16.06194209	16.84892125	275	446.83942	0.752445029	421.6416819	356.4569336	58.12708261	5.46173404	-2.82E-17	25.7385569
-1177	548.6003423	16.53114472	17.58110534	275	330.2602819	0.639332876	399.5093568	304.3385343	89.8282233	5.355367683	-2.17E-19	178.438621
-1176	354.9229341	16.13696173	17.21492333	275	368.5386425	0.715956112	336.0073669	282.6335572	47.81427294	5.408424121	-4.50E-17	10.26076744
-1175	303.380275	16.42685268	17.6273557	275	274.2337444	0.61535257	254.6802697	217.8507341	30.57482086	3.438875241	-3.47E-18	2.638570874
-1174	423.2245965	16.43179339	17.42462367	275	346.1432361	0.594609222	359.9968301	293.2871768	64.28514599	1.701992422	-4.34E-18	49.71012963
-1173	156.7731861	16.55396455	17.77686279	275	276.2301964	0.606640197	250.8064427	216.7499133	34.52734559	-0.470816144	-3.47E-18	9.751426427
-1172	177.4408237	16.34215433	17.65752723	275	203.4324327	0.453427886	171.1496796	166.3920526	8.168657006	-3.591810715	-1.82E-17	1.299064177
-1171	523.7706997	16.24358654	17.2636689	275	316.074491	0.436555378	374.6186402	297.9878578	77.80335709	-2.362678469	-1.74E-18	29.09169153
-1170	268.0175311	16.70388086	17.77621387	275	312.7838418	0.539745831	301.0175898	255.4290227	46.93151304	-1.293517315	-8.68E-19	24.24799865
-1169	229.7540999	16.18789515	17.52517434	275	305.3936995	0.548808628	273.3268997	246.2957427	27.25994254	-0.204195468	-8.68E-19	6.101768202
-1168	595.0309656	16.53780614	17.52845923	275	349.1326904	0.574558441	363.6562815	293.0681933	70.97007052	-0.321331912	5.314807018	54.88866108
-1167	571.5704371	16.46462202	17.29493718	275	367.7356417	0.622341003	419.221025	314.7951344	98.4247193	2.71968748	7.864770398	190.7514943
-1166	447.6973189	16.97719423	17.76415065	275	380.0394786	0.664826178	400.8356852	313.1122441	83.40587473	2.933714391	-7.38E-18	107.9470581
-1165	283.1997011	16.37173722	17.43700971	275	319.8470941	0.642572248	303.3777589	261.7456951	42.59301375	-0.877554882	0	42.89378402
-1164	227.333158	16.20465413	17.32937406	275	228.0332096	0.522286236	224.012818	199.3787234	24.75882118	0.144731121	0	3.738748577
-1163	284.1718922	15.91873233	17.12037104	275	255.9639987	0.468385231	253.9666456	218.9873259	34.44864337	-2.076949943	-1.74E-18	4.526218638
-1162	470.7235607	17.09502832	18.00811855	275	338.551043	0.554870663	361.1107501	297.543225	61.38398476	2.01168257	4.445012184	21.58273659
-1161	401.2290476	17.255009	18.19858548	275	357.6141261	0.628641383	370.4843733	303.9235609	62.31392168	4.246890764	-1.08E-18	51.68029252
-1160	309.7616645	15.98067941	17.02465359	275	321.8354377	0.600816123	325.18463	273.7659403	48.28232101	-0.202634082	-3.46E-18	23.62658145
-1159	195.4479251	16.39516686	17.60770246	275	260.1811695	0.553042097	245.1381031	221.0027448	24.78887519	-0.789165164	-6.94E-18	5.093531788
-1158	479.8551082	16.36544156	17.46998146	275	324.9451644	0.573264736	341.2884208	274.6962666	63.83378868	2.758365517	-2.78E-17	21.59824263
-1157	323.7334985	16.48764008	17.54894183	275	333.0551137	0.573719703	348.5804386	287.346728	61.75497964	-0.330463553	-1.04E-17	38.32487757
-1156	229.2290048	16.62625515	17.82105902	275	263.5406676	0.53666817	250.6173834	219.0317864	26.96192184	0.10388025	-1.43E-17	5.109675344
-1155	428.9289491	16.52233524	17.5290641	275	341.6520416	0.591346072	356.3665032	292.6596142	62.52223863	1.220531926	-1.39E-17	49.98828198
-1154	498.0387591	16.84166611	17.61998651	275	430.6526005	0.689415017	447.2751788	357.2845584	81.5659768	7.830787832	-3.47E-18	106.7066497
-1153	559.7254412	16.50351889	17.58976862	275	362.5615301	0.681110284	365.3268427	293.9708053	67.11543061	4.357127381	-3.82E-17	61.42229044
-1152	398.786007	16.57025291	17.45645632	275	405.7355405	0.75836809	399.2184929	320.4221888	72.89037485	5.939459771	-9.52E-18	102.8416195
-1151	427.5089686	16.99049453	17.85034791	275	426.4233307	0.746865506	418.5144785	360.7076051	48.79739634	8.890350541	-2.08E-17	18.24072109
-1150	376.2115273	15.95177258	16.90849467	275	368.5350951	0.728850054	359.1054493	309.6177176	46.2311751	3.330240771	0	11.09665005
-1149	502.6501545	17.31592052	18.18405446	275	371.4237498	0.698627689	386.5690765	306.5340124	68.5567986	7.472953799	-2.78E-17	29.55126169
-1148	336.4784899	16.78000335	17.7136192	275	355.2748931	0.672973807	366.2432598	302.745528	53.75341792	4.535317573	-3.46E-17	28.80821195
-1147	514.373534	17.20975657	18.01632893	275	405.1020948	0.694030741	407.680404	330.1699169	71.5500972	5.960389822	-1.74E-17	114.184997
-1146	609.813465	16.79986723	17.69990063	275	338.1835945	0.665351465	370.8089547	281.1170779	82.2462932	7.557897442	-5.21E-18	36.59507003
-1145	536.9552559	16.77746299	17.50273982	275	455.0959578	0.710901581	477.3653203	361.1414556	109.3428885	6.91204161	0	158.2203748
-1144	435.4629064	16.27377113	17.17447245	275	436.0601361	0.769933828	400.5377687	328.675273	67.56017364	4.347312818	-3.86E-17	70.96552732
-1143	197.0063303	16.79601697	17.72060205	275	282.1716099	0.662642144	276.2797173	240.154653	28.78001488	1.902491083	-7.81E-18	14.15633817
-1142	429.4559621	16.21386607	17.16291413	275	361.449421	0.645626665	353.0877694	289.3178712	60.95695285	2.812945438	0	20.84315489
-1141	375.9295699	16.65657217	17.57769076	275	356.1272854	0.653587227	349.9748986	288.9866871	56.20210937	3.887803089	-1.91E-17	16.49552142
-1140	447.128641	15.77779713	16.87160375	275	367.3058819	0.675382908	350.983694	275.4535042	74.37069417	1.117348835	-1.73E-18	32.47393206
-1139	324.3701776	16.52873367	17.50461405	275	329.0799342	0.637595358	334.2243643	280.8618727	50.29711827	-0.198828203	-2.60E-18	66.65755654
-1138	443.6441867	16.93770663	17.79106483	275	429.6694482	0.68250223	417.1518875	342.6752995	70.0042465	4.472341533	-4.34E-19	26.04062262
-1137	386.9822292	16.01062859	16.90449539	275	411.9835619	0.752158617	375.4090477	309.7729528	58.71576542	4.903931721	-3.47E-17	27.74284896
-1136	393.1708415	16.43988441	17.38257471	275	384.2110108	0.7323019	380.0061457	314.9936711	56.48818517	5.616975865	-1.47E-17	52.75418509
-1135	364.6550265	16.58693623	17.69025231	275	292.1525623	0.614611751	288.462291	241.1609504	45.97011565	1.535271041	-8.68E-18	9.791809488
-1134	314.3620623	16.27740223	17.28675057	275	327.8781602	0.629510554	310.8798651	263.9345684	44.05505715	0.598768864	-3.53E-18	24.79259827
-1133	355.4931748	16.08158338	17.19845241	275	336.2498461	0.608934353	319.9794066	275.9684248	41.2768929	2.604994384	-1.04E-17	12.78215016
-1132	255.7095924	16.9384964	17.991003	275	335.8277569	0.642875329	303.5995392	268.0297762	31.88174275	3.68802023	-1.73E-18	9.891412875
-1131	184.8978465	16.21859038	17.41999709	275	267.445943	0.570699444	218.6719826	207.8362172	12.54413212	-1.708366664	0	1.472744672
-1130	256.6404792	16.08533544	17.2899271	275	238.046862	0.477158409	242.6951232	213.1293367	29.54173323	-2.26166297	-9.55E-18	8.329674689
-1129	250.0975029	15.98299496	17.25028214	275	226.5212084	0.460296762	224.1143566	195.8983604	28.82915528	-2.214745194	-1.74E-18	4.714586023
-1128	320.0272112	16.07380804	17.13471265	275	286.1328491	0.502790053	305.7853545	261.4786232	45.58671447	-1.277106379	-5.25E-18	12.42843016
-1127	242.2386699	16.56940569	17.76573594	275	243.4959562	0.532810752	236.5127175	208.7347728	27.13290847	-0.207517028	-1.22E-17	5.352839488
-1126	535.8220386	16.26359391	17.28957811	275	300.0164293	0.529722894	343.9182233	267.0567519	75.68425301	1.218372489	0	21.88315467
-1125	458.6591373	16.24191885	17.22225724	275	352.4690302	0.615892569	388.5009163	300.2232128	84.8088183	3.339026736	-1.04E-17	180.773559
-1124	471.6768387	16.18888615	17.1169968	275	397.8336403	0.657860746	408.2889496	327.8763659	75.47918306	4.224258692	-3.46E-18	62.28709689
-1123	257.2847671	16.53290657	17.57820135	275	349.4153037	0.703570198	319.0252908	279.1123937	35.80279571	4.39796011	-2.09E-17	16.18601124
-1122	364.875022	16.51178188	17.74230493	275	335.1365176	0.637861455	304.9798753	263.1258891	38.57020829	3.283777851	-4.77E-18	3.514747453
-1121	308.590639	16.64970314	17.72905647	275	321.3191059	0.59409359	305.8850223	259.9154818	43.14093298	2.914452245	-1.22E-17	10.98708898
-1120	387.8673274	16.6224132	17.58297983	275	324.4603935	0.578268609	348.3710487	279.4802572	61.49749495	3.996160143	-1.28E-17	26.47861889
-1119	243.3064855	16.72712354	17.83761472	275	277.534294	0.547646871	271.2602452	238.4658593	33.2324446	-0.230328905	-1.31E-17	17.45467486
-1118	277.5845149	16.77278864	17.85789866	275	241.6435187	0.500137367	256.3258825	227.4481908	29.74116634	-1.422678687	-4.56E-18	6.978424103
-1117	299.0336641	16.33960918	17.64634413	275	242.1943502	0.451009224	236.6958389	215.4806655	23.44722879	-2.737343058	0.843859114	2.170766474
-1116	511.999546	16.46305296	17.41817627	275	356.6999652	0.555413147	395.9826339	315.634286	76.55996945	0.316187578	-2.16E-18	73.31100131
-1115	416.0366938	15.94838551	16.81451879	275	435.3633888	0.698827474	421.4333933	349.0169651	68.84461323	3.559747007	-1.76E-17	70.1942769
-1114	368.5950899	16.50526437	17.49159346	275	370.9657446	0.76330354	342.7130917	280.7182847	55.79767184	6.097404591	-1.61E-17	21.3896237
-1113	440.1547317	17.43290617	18.28933825	275	369.2974452	0.677833527	357.7567683	304.7581757	44.23563686	7.629219858	-3.69E-18	9.086642635
-1112	500.310854	16.86989867	17.64044308	275	390.5165186	0.631374254	423.3534901	334.9049861	83.21479573	5.002840129	-3.46E-18	141.5109948
-1111	288.3818154	16.5968501	17.59212244	275	360.4735634	0.70467183	331.7516515	287.3013207	38.4745165	4.013769227	-3.47E-17	11.97400755
-1110	553.6680288	16.45640126	17.21335209	275	451.4515182	0.754183439	434.6658269	363.0282292	67.47919635	4.216129518	30.13218564	65.44944304
-1109	358.131433	16.21365843	17.19177159	275	330.2903731	0.706472683	309.9113805	263.0109948	45.40983497	1.789906726	-2.08E-17	23.30187049
-1108	294.2645543	16.80482058	17.65344385	275	345.0456817	0.622160369	336.7497071	284.173553	48.67731992	1.076203712	-1.13E-17	14.3271565
-1107	365.5772289	16.32980751	17.29191908	275	348.3029229	0.664161808	322.7708457	277.6495785	37.73464925	3.285926504	-9.55E-18	25.42527025
-1106	285.365526	16.13935319	17.2770227	275	313.1024926	0.655058144	279.4100867	243.8445771	32.08606174	3.479447798	0	8.492021495
-1105	322.1374472	15.99581498	17.23191298	275	277.1905158	0.547753405	277.4738221	233.5099632	45.65789142	-1.603282425	-5.42E-20	10.62707396
-1104	387.0768522	16.78570765	17.73704262	275	322.3576158	0.555670893	343.7390112	292.5177467	50.47309589	0.571559323	-4.33E-18	17.97298725
-1103	307.7645286	16.618108	17.62869343	275	287.6224511	0.548956278	319.0852085	266.9151424	47.6668001	0.193087697	-1.04E-17	22.23591751
-1102	312.9178432	16.62758532	17.82424937	275	284.2069731	0.550976246	291.6976122	240.2928686	49.21113406	2.232236669	-6.94E-18	14.01728847
-1101	477.4718164	16.72104534	17.62628449	275	352.2814254	0.569082925	386.6305701	308.2242879	76.37256665	2.051382026	-1.04E-17	51.75833284
-1100	162.6912281	16.77952537	18.00805238	275	252.5929699	0.565543136	231.9084311	206.9766017	23.65112658	1.116774078	-3.47E-18	6.226162908
-1099	466.7679924	16.42160401	17.51824319	275	309.4582127	0.514616732	332.1936684	265.554584	64.49705831	0.147064585	0	19.9375755
-1098	104.3672232	16.74739608	18.11669133	275	252.0237873	0.515313308	230.6289252	207.4332311	24.25975606	-1.001311371	-1.74E-18	12.91057626
-1097	345.1122924	16.34209371	17.47713909	275	241.9356641	0.438538423	274.7330584	231.1140732	43.80659149	-1.022903851	-1.13E-17	17.12404656
-1096	418.8259577	16.68877721	17.8114738	275	318.6252637	0.521523206	343.9178866	278.2919003	66.32157144	-0.633285226	-1.99E-17	42.96736813
-1095	351.4176004	16.17081263	17.1964426	275	325.5979296	0.56694915	337.0251005	275.9072996	61.64548702	-0.292719827	-1.74E-17	53.28919238
-1094	484.8846583	16.34703632	17.4163892	275	383.2435061	0.637078704	380.9311633	312.6389577	67.18613697	1.324365094	-1.70E-21	44.18108345
-1093	509.3550213	15.79567986	16.6474257	275	481.5125787	0.810773322	449.7068562	361.7743281	78.77213024	9.229454852	-2.08E-17	41.06392286
-1092	504.6413081	16.51192112	17.44118372	275	428.8399845	0.805297293	420.3780166	330.0926229	81.87285298	7.840063736	-5.19E-17	109.1227419
-1091	431.6871018	16.48097393	17.32247651	275	380.5811796	0.771427333	370.1951852	304.2207851	59.0471633	6.302954819	-1.58E-17	48.80315871
-1090	369.7816557	16.42845748	17.43244727	275	362.2199369	0.701970061	350.3349355	281.947076	64.51102262	4.020669791	-7.81E-18	46.65174557
-1089	490.0259598	16.51354184	17.5684619	275	361.2470928	0.69357622	337.3659832	272.5558605	58.3037707	6.193480688	1.376840501	14.58897787
-1088	211.8528546	17.09790972	18.0387631	275	349.8896246	0.662998324	332.3075403	272.7555038	57.74572556	1.806310914	-7.14E-18	66.20611428
-1087	661.2894062	17.25296234	17.99526334	275	409.8720465	0.650913526	434.5977908	333.026427	93.21508072	8.384027286	-7.38E-18	115.5325755
-1086	424.083806	16.45654263	17.20163447	275	409.1354154	0.690317102	415.6546753	337.7064213	69.21977078	3.574258904	-2.08E-17	133.8346682
-1085	234.4916122	16.73615179	17.97098264	275	280.9021766	0.648744954	235.4969545	216.1587223	18.34764343	0.811979936	-1.22E-17	2.110362853
-1084	322.0964254	16.99831728	17.98566786	275	340.868111	0.625935679	314.7424132	268.1260575	40.52399473	3.955410685	0	7.79199059
-1083	212.3686602	16.99888614	18.26108781	275	210.4689047	0.484594495	205.2123106	183.2449259	22.11046539	-0.143080635	-3.47E-18	4.319464683
-1082	347.949628	17.29846841	18.47800149	275	278.6341368	0.4351241	293.9179102	254.9009732	39.40993658	-0.254124491	-1.90E-18	9.371634562
-1081	418.7794798	16.9189355	17.88820038	275	343.4207034	0.549043326	353.1592452	290.7098669	60.63741264	1.811965699	-5.21E-18	25.19024821
-1080	414.4631892	16.31893869	17.40285974	275	314.4354636	0.530810755	328.6921711	262.9569523	65.62016915	0.024019527	-1.04E-17	16.755783
-1079	309.5911621	16.83944587	17.90908085	275	364.3264132	0.636857766	340.3434199	291.7553499	48.51378033	0.054584801	-8.68E-18	68.59700177
-1078	330.9899457	16.5137247	17.58262081	275	305.9140275	0.560085618	321.5032573	269.7129239	50.65544159	-0.865021395	0	19.6336858
-1077	453.0508689	16.68937921	17.54810203	275	402.614487	0.660178379	416.1862121	342.0437721	67.9130447	5.352719299	-1.71E-17	43.7388413
-1076	483.8052674	16.75368198	17.55840303	275	394.7924637	0.719431579	403.3993909	329.5365992	67.32663461	6.573874185	-2.10E-17	76.23931099
-1075	278.244998	17.33162127	18.52727148	275	313.9460774	0.678462253	295.6496894	260.5962688	31.56165382	3.499014243	-1.06E-17	8.613145956
-1074	354.4549164	17.28779669	18.29023739	275	317.9281266	0.575066541	307.7925422	262.3395364	43.50373515	1.949270594	-2.18E-17	8.686339735
-1073	412.4175307	17.32807949	18.31726785	275	348.2799986	0.613027614	350.9981743	285.0306359	61.77092295	4.196615483	0	16.22091954
-1072	390.8390322	16.41229707	17.24592521	275	371.2724071	0.678604033	360.602817	291.4915688	61.09926187	2.778478843	-7.03E-18	75.24774827
-1071	214.9500071	16.81102212	17.91360619	275	251.1132965	0.509342997	261.0620183	223.566299	32.58764812	-0.053257323	0	9.124209596
-1070	304.8764686	16.89107471	17.97314472	275	273.6539919	0.511869438	278.4413827	246.0823264	32.02978561	-0.196014204	-4.34E-18	9.033432106
-1069	358.8646297	17.10837704	18.24204094	275	288.989107	0.534290355	299.0836268	245.3635219	51.87473002	1.916832988	-1.74E-18	9.656918549
-1068	340.1224308	17.27207996	18.41162927	275	288.7251878	0.531490881	305.2639561	253.7006571	52.75056441	-1.165739513	-4.33E-19	32.93577097
-1067	202.2942525	16.92997852	18.14898708	275	289.9738599	0.529501208	266.5445943	236.705852	30.15237059	-0.313628334	-4.56E-18	11.80566403
-1066	371.8103725	15.92943465	16.96376678	275	306.8985391	0.511066716	324.9818479	266.2182423	54.41187606	-1.182656342	0	30.75744414
-1065	528.1569849	17.22403269	18.14522824	275	391.2984547	0.632522438	389.7520769	322.2726767	63.0950369	4.213447419	-2.17E-18	20.40579409
-1064	490.5340838	16.49445004	17.34767625	275	394.6661339	0.665355156	410.6152198	325.6472659	80.81270253	4.299438244	-3.98E-17	97.39319561
-1063	486.8456097	16.39720065	17.32866461	275	377.4393011	0.662324444	387.6242436	308.2402795	76.01749045	2.67334035	0	126.2207801
-1062	427.3666081	16.73113207	17.51302047	275	395.6346322	0.733746499	393.547868	313.4037368	73.20756309	6.059648671	-1.08E-19	66.73553241
-1061	321.6167916	17.14458247	18.23161672	275	326.5366504	0.616088663	317.1032789	278.0000999	34.97234772	4.130831278	-7.38E-18	6.648553626
-1060	371.2809273	16.53730924	17.66730588	275	330.0010155	0.627473268	307.8405284	254.1545734	50.04584544	3.410956056	-6.92E-18	9.788971998
-1059	413.1380587	17.25897218	18.17287907	275	405.4953788	0.671748449	406.7232472	330.9799968	69.78782626	5.955424099	-5.21E-18	78.6770411
-1058	465.6542948	16.70704083	17.76281543	275	344.9256719	0.67000805	351.7382629	279.8523632	65.60440521	6.281494411	-1.48E-17	16.13965918
-1057	419.8602368	17.15429139	18.03427445	275	342.7459018	0.655150691	376.1380641	299.0319668	71.01644457	5.240211762	-2.60E-18	67.72554308
-1056	349.7417557	17.33307406	18.23199819	275	322.9633663	0.60335321	351.3854948	285.8703685	62.36786469	3.42871545	-6.92E-18	25.47053125
-1055	317.3677246	16.88058991	18.01326135	275	308.8301056	0.551152982	325.0828804	275.0204896	48.7082982	1.354092602	-4.17E-17	17.32664397
-1054	330.9604616	17.18835418	18.26715803	275	322.3445249	0.601982504	327.2406664	274.1742186	48.43399826	4.903062743	-2.80E-17	16.51331214
-1053	505.9896148	16.8467241	17.82761711	275	354.7334155	0.585175735	359.4946359	289.3316636	66.844988	3.364985915	-2.30E-17	22.31803115
-1052	500.4595883	16.62382916	17.20774474	275	504.0409072	0.780564044	491.0274072	379.9953943	100.4431324	10.58888053	-2.77E-17	91.96435699
-1051	221.8251841	16.88046	17.98658035	275	288.7984089	0.618290148	268.2983074	241.4874812	24.23632739	2.574498862	-1.76E-17	5.367227262
-1050	430.3445135	16.78059486	17.87694195	275	345.619224	0.590559847	324.8863003	275.4581094	45.23661711	3.771421314	-1.91E-17	5.621327989
-1049	395.1009405	17.24233919	18.1321685	275	405.6623393	0.641560096	394.5996936	323.6482815	66.35074672	4.609951406	-1.39E-17	37.08692092
-1048	330.1768145	17.09526638	17.98792832	275	373.1208996	0.668091816	347.9094983	295.5788226	49.21419699	3.152789657	0	27.20954716
-1047	386.7071598	17.19622005	18.24581614	275	360.6918533	0.606315774	372.9123425	305.7131522	64.3809403	2.875560932	-9.55E-18	35.32043936
-1046	350.6066244	16.09566115	17.16522552	275	349.8394891	0.636109356	338.7467823	279.1483756	58.67483586	-0.361511385	0	38.1805534
-1045	328.5091793	16.8489914	17.92591247	275	263.9768248	0.556869834	263.6897805	222.1498267	31.88412334	1.78222955	-3.47E-18	4.450515557
-1044	588.2992473	16.67212557	17.58814957	275	387.31875	0.612051456	404.2438166	311.5369269	85.45591488	2.458883769	-1.73E-17	129.9060982
-1043	370.7917411	17.57707803	18.42301913	275	368.5553609	0.658599031	384.803224	318.5129225	61.94215551	4.420531892	-6.94E-18	89.64429297
-1042	398.1349517	17.02520959	18.06104765	275	280.7145857	0.555242598	273.2089097	229.4917303	41.90962807	1.916455503	-8.68E-18	6.575806351
-1041	450.0421124	16.95297219	17.91440407	275	428.1025093	0.64891137	427.4855752	346.384415	78.06892511	3.032235102	-1.08E-18	78.47397826
-1040	304.0566868	16.83903418	17.80199041	275	331.7034242	0.615912996	328.1625606	278.2593014	46.10447168	4.046533368	-8.66E-19	29.20941192
-1039	305.935403	16.89615145	17.96212631	275	332.6758078	0.617235015	319.1710475	283.7498277	31.36964739	3.766113428	-6.95E-18	8.595632264
-1038	244.4656741	16.96996303	18.14652164	275	295.1306975	0.588287003	251.8334631	231.9111077	18.56648636	1.15037087	-6.08E-18	1.967774006
-1037	190.2692273	16.90506487	18.22540532	275	213.9924966	0.454229064	194.0400629	175.8290207	19.25109252	-1.040050247	-1.74E-17	1.313374701
-1036	487.3313563	16.2052085	17.26638946	275	284.8744291	0.428472893	332.3776126	262.17478	72.483529	-3.144420398	-2.22E-18	58.0508977
-1035	342.7342744	16.99051993	18.06934816	275	323.9435757	0.522602051	324.0685836	271.5855328	50.04284621	-0.145510734	0	25.37463244
-1034	313.3396421	16.89590995	17.99434114	275	340.6364689	0.587797136	325.9133188	283.0538075	42.41513536	0.444375983	-1.17E-17	12.70556559
-1033	251.1106153	16.92145839	17.91866072	275	330.8273575	0.611202346	292.2979466	258.4259048	32.61863961	1.25340219	-5.21E-18	8.918901321
-1032	523.9704158	16.84023773	17.78622326	275	375.4052965	0.610042677	387.4595634	312.5897554	70.19065738	4.679150576	-3.04E-17	31.66651486
-1031	331.0955122	16.84182429	17.77790998	275	368.9773621	0.642330549	358.3707242	310.4604433	45.29801535	2.26676278	-6.94E-18	36.51570969
-1030	384.1846834	16.46694756	17.47489648	275	348.9779679	0.635921608	325.1973984	279.7049112	43.25100482	2.586072929	-8.68E-18	8.14926956
-1029	405.1035135	16.74009575	17.66258818	275	375.6451293	0.655304948	375.2600094	309.6688704	59.75857319	5.835660283	-1.26E-17	36.19409659
-1028	396.9123958	16.74708411	17.6368099	275	392.5322923	0.6808219	380.6808037	312.441971	62.64405049	5.719164806	-6.06E-18	31.09072647
-1027	316.3623893	17.97034972	18.89133033	275	308.6061234	0.605786524	301.7576783	262.7126562	36.9607321	2.122103233	-1.04E-17	10.96916458
-1026	333.4506134	17.5539697	18.56108733	275	303.0541716	0.559317636	315.3918148	261.7043046	50.92127782	2.795390298	-2.43E-17	12.98454335
-1025	360.4964995	16.60294776	17.6940639	275	325.7564359	0.541414725	350.4629466	282.33031	68.46511701	-0.332480408	-3.47E-18	41.50524276
-1024	410.0737053	17.07412614	18.03203235	275	380.2145874	0.609125124	379.7628372	321.1262283	56.08769224	2.54891671	-7.79E-18	38.38610102
-1023	276.0501481	16.28876788	17.35419401	275	328.2914804	0.645252902	280.6514569	247.9104872	31.13501819	1.633917611	-3.47E-18	6.26431509
-1022	282.9032965	17.18771314	18.1776817	275	339.124596	0.627712243	294.7615792	255.5445034	36.93897083	2.278105061	-5.42E-20	6.050097827
-1021	381.0226718	16.52790153	17.63094238	275	362.186602	0.613537457	323.668622	277.9685773	44.05233781	1.75763339	-3.48E-17	9.959679446
-1020	450.8513958	16.70637602	17.71559713	275	362.3984823	0.605957229	368.3021215	295.9019721	68.54170755	3.769146932	-3.46E-18	46.89505765
-1019	417.0729486	17.18768318	18.03851085	275	380.9157698	0.631164539	399.5676237	324.3904592	69.51735581	4.74147426	-1.22E-17	54.35748438
-1018	430.8582144	16.45329755	17.49797008	275	339.5220195	0.621457528	322.6239959	260.2123604	60.13584957	1.87429391	-2.60E-18	10.73639137
-1017	587.1239737	16.29898961	17.19316017	275	408.8594157	0.672011876	416.6233362	340.4228976	71.76174385	3.362441605	6.338800683	234.9238406
-1016	234.4647565	16.01599326	16.99907874	275	324.6691657	0.719278809	303.5730579	258.0895478	42.84409603	1.923033373	0	19.35803387
-1015	605.7662039	16.75865036	17.60897074	275	372.1012736	0.633067798	403.0893695	321.2695382	75.65625864	5.238501315	6.960428717	142.1244964
-1014	148.0286186	16.56659535	17.87462607	275	254.9879511	0.600432183	211.2634115	196.6605824	13.14612071	1.310440582	-1.74E-17	3.018573058
-1013	447.5929804	16.62916459	17.7503883	275	317.8787983	0.514139284	337.2311736	274.1182661	63.00855691	0.261577141	0	15.2084306
-1012	431.7786447	16.76657201	17.68055202	275	365.3390694	0.641703808	368.4589919	298.6779029	64.84743327	4.933655736	-6.92E-18	72.73633459
-1011	198.0098381	16.50543502	17.79994344	275	253.4030131	0.520906335	252.6174324	222.2269007	28.63601886	-1.388622911	0	6.811151063
-1010	434.8121008	16.27324629	17.09571647	275	366.2988991	0.615884276	372.1346278	296.4294654	70.47572149	3.551383833	-1.15E-17	24.37561106
-1009	297.3378701	16.63159912	17.52872354	275	315.9345178	0.598805436	314.8528969	264.4324039	49.03899405	1.506779118	-1.74E-18	21.15951583
-1008	465.8562832	16.76174067	17.75757238	275	321.5819909	0.582702664	342.858924	280.3630005	60.1682535	2.327673646	-1.82E-17	42.63764747
-1007	485.2237486	16.88661307	17.81337143	275	366.1361327	0.611205017	398.5208486	310.3867993	82.37104114	4.577224708	-6.94E-18	36.01953406
-1006	487.9440669	16.53843817	17.35216125	275	432.1024591	0.737347645	421.0770721	337.9961097	76.00491727	7.09494991	-5.21E-18	93.16482971
-1005	316.6577445	16.52011503	17.43793012	275	396.9892839	0.78109457	360.0510496	305.0459417	45.4545563	4.571257901	-3.47E-17	40.14236923
-1004	236.0587819	16.67563467	17.92498616	275	245.918662	0.575825077	223.1388535	193.0456516	29.98488404	0.161612223	-1.08E-18	4.304957109
-1003	420.0753436	17.07332078	18.00875985	275	327.7875118	0.543648186	350.7369918	287.0083859	61.44594604	0.904824752	-1.91E-17	17.6379842
-1002	220.7002683	16.55408549	17.49399736	275	334.8725326	0.578186481	308.8546278	267.395444	37.70944504	3.74973872	-1.74E-17	11.00867261
-1001	333.8372957	16.64147288	17.8734239	275	302.1476152	0.554019923	283.9144008	259.077784	21.44760586	3.3890109	-1.04E-17	2.013012462
-1000	377.723509	17.19454262	18.28871166	275	324.3901329	0.57149101	322.1773876	274.401333	46.12478713	1.726849318	-1.61E-17	10.77080815
-999	519.1314087	16.40607333	17.30592579	275	414.9844687	0.641861271	412.2136544	334.5739629	73.34374731	4.224612106	-7.81E-18	82.12347492
-998	470.3889063	16.75967584	17.573926	275	367.4743579	0.660978269	383.6905205	314.397693	67.3198473	0.573698043	-8.68E-19	137.4262339
-997	308.0477201	16.46713983	17.63865832	275	311.3935375	0.624135157	291.9070089	253.8747884	38.31441817	-0.085125058	0	8.905814405
-996	287.8389128	16.9947057	17.88039234	275	321.6482721	0.618769221	315.1492753	265.9725826	46.50129102	2.675401583	-3.90E-18	20.37908042
-995	478.8384601	16.23416656	17.21496095	275	375.3968027	0.624935836	396.4642573	319.3220317	73.50414609	2.122477919	-1.74E-18	66.40306497
-994	249.6908832	17.06372297	18.08585056	275	294.1079647	0.618272776	278.1965031	241.9745654	33.53777532	2.890545562	-6.94E-18	6.381119942
-993	351.5912506	17.01029722	18.04028468	275	273.6651711	0.535124127	295.7964617	242.9999214	49.1456123	2.634010198	0	9.083681793
-992	456.5464744	16.94764054	17.94064088	275	342.9919188	0.549586503	367.0702663	295.5731004	69.32816661	1.592936193	-3.46E-18	55.040278
-991	642.5204221	16.52697412	17.51520032	275	390.4703539	0.629559203	412.8735444	320.4776681	87.70934111	4.95752043	-1.06E-17	93.35457668
-990	260.6183562	16.80956472	17.80189628	275	348.3144211	0.66822031	354.3905648	295.4269144	57.54484373	1.533386348	-8.68E-19	111.0839036
-989	439.6380224	17.22082722	18.38533046	275	333.2037365	0.637056299	340.3735508	291.1164835	43.71345073	5.618171999	-7.81E-18	8.803975655
-988	381.4072706	16.50280216	17.28618215	275	410.3992439	0.693503105	399.8631636	336.4259848	56.98873493	6.285522268	-9.74E-18	50.5794357
-987	462.1554878	16.19932082	17.19314067	275	398.4562233	0.723849439	386.5952988	312.6604411	66.14532922	7.872760134	-6.94E-18	52.07473394
-986	338.4551851	16.81115085	17.88703772	275	318.0826803	0.63175871	314.2763653	264.9170526	50.62499689	-0.869946571	0	34.23292773
-985	432.4588377	17.46396151	18.29824566	275	368.044963	0.624259046	379.1465372	318.745948	53.42336419	4.008412702	0	11.17748586
-984	425.419553	17.25634582	18.00425349	275	402.7033372	0.684396502	417.0320211	349.6050292	60.07784849	7.282239635	0	28.22661019
-983	353.8217129	16.61763039	17.68279995	275	365.1731297	0.649007135	328.1844092	283.0263809	44.84599898	0.31202937	-1.30E-18	25.36409083
-982	537.202966	16.73069716	17.5508438	275	392.1691376	0.729067968	401.5568192	310.0532755	84.34121504	6.993379762	-1.25E-17	144.53513
-981	59.04171174	16.44524076	17.80352245	275	159.3498001	0.486647669	141.5778231	134.5290657	9.299914605	-2.240572432	0	2.55277731
-980	294.5205376	17.43942922	18.63788827	275	237.1727964	0.394339208	254.9829303	229.2759477	26.36325033	-1.249794476	-8.66E-19	2.318527201
-979	407.084898	16.55893957	17.84127076	275	249.0158185	0.402053121	269.8453411	224.9837562	48.72866689	-3.825348812	18.36122682	9.83422483
-978	387.8273677	16.32791108	17.28746827	275	368.8436231	0.55892195	393.0516161	315.0271801	76.73927799	1.226135997	-2.47E-17	60.49783213
-977	369.8665438	17.07483348	18.08161714	275	342.1676566	0.599748395	365.8129055	309.2962384	53.01553037	3.003366468	0	23.31584245
-976	418.074404	17.06475239	18.04485849	275	350.5889141	0.668501839	362.198552	290.6312585	63.44652875	7.679129476	-1.24E-17	25.10256835
-975	196.8572294	16.68374484	17.8254355	275	266.6032629	0.586061245	250.8560617	230.4251869	21.42534748	0.083338334	-6.94E-18	5.208213918
-974	480.813988	17.29589309	18.15428757	275	332.4936393	0.539060426	361.6882362	289.672555	69.67720417	2.357796933	-1.05E-17	11.53768743
-973	279.4630148	17.10785101	18.06758393	275	333.473688	0.59860751	347.6344103	285.5977008	58.43132041	2.328130086	-3.65E-17	52.65470586
-972	241.1769554	16.73636697	18.03225895	275	252.4248722	0.542094637	222.7687943	208.7230061	15.33390537	-1.288117242	-3.57E-18	1.671955899
-971	409.2596176	16.5105808	17.46362869	275	357.1008791	0.557826522	368.0857789	310.12204	56.16607513	0.561528833	0	19.83108053
-970	375.4664337	16.33428243	17.4572897	275	322.5313066	0.607079145	309.4618387	258.5147069	50.14763575	0.60681311	0	15.07940388
-969	214.1141384	16.74702877	17.90970696	275	297.8979267	0.59109826	286.0957518	242.2481869	42.75619379	1.232894067	-2.09E-17	17.97527847
-968	429.0286643	16.85188145	18.03376829	275	274.0508539	0.502320495	302.1937728	242.9608934	56.96912313	2.263756225	-3.46E-18	11.73384721
-967	299.737098	16.70527182	17.85823711	275	279.426709	0.51397758	282.801061	233.4143209	49.57681022	-0.058896906	-3.47E-18	16.29591096
-966	308.2965	16.68077537	17.82995109	275	298.1935399	0.537300059	310.8621883	253.7920584	58.57886499	-1.508735108	-1.74E-18	22.96644294
-965	263.4076198	17.04681665	18.11652682	275	305.0069024	0.557082365	305.0717416	253.647541	50.26940125	1.176176112	-1.44E-17	24.19901727
-964	370.2638936	16.9710595	17.97264656	275	322.7414761	0.555164212	330.5008754	280.0649296	48.64362948	1.792316281	-1.99E-17	12.27826403
-963	558.9721656	17.20363938	18.08964904	275	402.0079201	0.625596186	415.5640909	331.0085426	78.48601887	6.080576104	9.012790908	74.64248133
-962	365.2497228	16.79284871	17.82872169	275	356.0965625	0.645701523	360.0050145	296.1203784	60.88313775	3.006898733	-5.21E-18	42.4269825
-961	416.3305255	17.05113966	17.97494066	275	394.258576	0.695858456	356.0979154	298.9163967	53.62681272	3.666968015	-1.04E-17	32.28535021
-960	400.8187089	16.32022666	17.248566	275	394.1898249	0.686448996	384.0520665	313.8617361	60.21007021	3.841647131	-4.33E-18	56.03105138
-959	399.6613162	16.88138613	17.70515073	275	450.1429133	0.781551405	411.974358	346.9460159	57.45518328	7.599324611	-7.49E-18	27.8791569
-958	340.0721782	16.33285753	17.42361433	275	354.5997866	0.696353331	332.1720434	285.378034	36.62601427	7.631628703	-2.26E-17	7.576514371
-957	405.7072292	16.86570066	17.92933233	275	333.9757419	0.66865325	315.5044676	264.5557549	48.60620256	2.294852146	0	9.867193854
-956	465.8280885	16.68346919	17.390142	275	443.668414	0.713480372	443.4291384	362.4282738	73.22592959	6.900428069	-6.92E-18	48.89501236
-955	300.3759035	16.34450505	17.39689789	275	291.4134211	0.6621277	288.5407865	238.3932698	46.92306648	2.898342951	-1.74E-17	17.44783021
-954	597.1758977	16.73241475	17.46166291	275	411.7611377	0.648154931	453.5892097	345.6250326	101.443473	5.552666552	-1.74E-18	83.70807021
-953	306.9152975	17.41331678	18.37120105	275	377.0848221	0.724200902	376.2233997	308.7177629	60.8542685	6.651368331	-2.95E-17	69.57833969
-952	430.8844403	16.73042527	17.88704081	275	298.5706306	0.584184537	294.4047771	247.9402093	43.97005648	2.494511325	-6.92E-18	7.252643603
-951	290.4440222	17.06912502	18.14131449	275	273.8178719	0.53016171	289.9686949	242.0874982	48.98014166	-1.148951692	-1.04E-17	30.05195486
-950	350.3468694	17.00526004	18.05691192	275	286.458743	0.520120051	304.0876845	252.1844243	51.70983229	-0.615932772	-1.74E-18	21.73754343
-949	322.7888163	16.90191693	17.9919991	275	329.6211568	0.557655832	348.1602825	290.3287404	58.04645789	-0.161891938	-3.47E-18	41.74609648
-948	531.3395878	16.23652233	17.19675129	275	317.8542328	0.547116966	365.5891952	286.2029015	76.27711096	1.393024246	-4.44E-18	65.16187669
-947	407.6928249	16.54196828	17.42927654	275	390.6133345	0.678370716	383.7509413	308.5752075	69.23721624	4.93406894	0	49.98559747
-946	446.6632214	16.52735392	17.4697826	275	395.0655453	0.722015769	389.9550862	307.7764804	73.90512862	6.859935613	-8.68E-19	30.44357305
-945	477.1482459	16.68235615	17.39975021	275	418.6180121	0.749151468	422.3876675	332.5414488	79.86574276	8.187469747	-1.82E-17	145.1953613
-944	335.5621632	16.38467969	17.36446078	275	344.5048182	0.645317932	334.6867571	287.9309708	39.73050894	2.896509254	-2.94E-17	11.5271473
-943	184.7087287	17.09086511	18.13990645	275	281.3484548	0.633751246	254.263632	232.2187847	20.68420873	1.421236065	-2.43E-17	5.403682607
-942	297.0622977	17.0688272	18.38649948	275	256.6677827	0.489295296	239.8477072	218.9256122	21.3544598	-0.430782917	-9.55E-18	1.850934516
-941	420.7342087	16.38030781	17.46058967	275	360.0945007	0.579405515	363.5400347	312.543485	49.64899625	1.34810856	-8.68E-18	11.86706939
-940	374.8801024	16.79488566	17.66491516	275	365.915179	0.61037865	377.7674664	309.514915	64.12597535	4.127324852	-4.49E-18	62.67400384
-939	335.9194553	16.74910046	17.81451726	275	322.9862117	0.636968084	284.7191567	246.5799634	32.49958044	5.610072217	-1.74E-18	3.259248773
-938	355.4110077	17.09745934	17.98274292	275	376.2332084	0.615207354	363.6515569	312.2241432	48.48343078	2.205125834	-2.52E-17	16.38491717
-937	271.227787	17.23928019	18.4458168	275	317.0711055	0.584729943	297.4070963	274.0191137	23.46359452	-0.075611961	-2.43E-17	5.262417917
-936	496.6804761	15.98319695	17.02888944	275	351.4090046	0.622337776	345.0120989	278.6856425	62.91603464	3.389730937	0	41.80354539
-935	407.3115956	17.31992689	18.2284076	275	413.1017979	0.66493585	410.2592287	352.0180554	54.87159218	2.510281672	24.91516476	33.1119708
-934	460.3963145	16.30923984	17.21382835	275	421.2606012	0.727843463	386.9605502	316.8964337	65.51512307	4.696135476	-8.68E-18	35.16672603
-933	451.2026731	17.47256773	18.30086629	275	423.4979045	0.748885609	406.0446713	332.3054637	67.83237066	5.986998188	-1.56E-17	59.72744845
-932	292.9429515	17.10610522	17.98969149	275	370.1064749	0.69761962	341.5343814	291.3499431	45.45971317	4.734849723	-4.24E-17	16.52732931
-931	389.4198526	16.51600573	17.45005613	275	350.7976931	0.664908223	331.1356493	271.2674914	53.21146524	6.227954856	-5.42E-20	19.26818115
-930	521.5051253	16.82597829	17.63735366	275	390.3622545	0.678595003	414.3933726	327.4541521	77.94974553	6.843051512	-1.48E-17	98.35421738
-929	354.7363744	16.83913177	17.89476692	275	331.2672425	0.626131609	314.1409677	270.2196487	42.39224248	1.02644796	-3.47E-18	8.659720855
-928	451.4386278	16.76458907	17.70966772	275	401.9747452	0.67542869	395.7633306	322.1223773	69.80407887	3.920760119	0	79.78269787
-927	382.3952525	16.7590313	17.57250781	275	379.7094423	0.711531297	367.133843	310.5862723	52.13220312	2.462917841	-1.65E-17	35.97644452
-926	327.8680344	16.4295158	17.58327049	275	310.0158742	0.640982018	283.060223	241.2684815	40.4685744	1.323167113	-8.68E-18	8.794699257
-925	419.042246	16.23980819	17.26432934	275	324.8851612	0.573534185	352.1230753	280.4627559	68.60544467	2.076015648	-8.68E-18	43.37305904
-924	246.3911583	16.38610227	17.54226157	275	311.1314029	0.577808503	306.4399285	265.9432469	38.97211552	-0.841807783	-5.19E-18	15.42197791
-923	305.1118193	17.32710032	18.375823	275	279.7971496	0.549952441	277.9227278	245.5870337	31.09038193	1.526756405	-1.74E-17	5.335720311
-922	479.0877284	16.71076639	17.76094283	275	339.9224127	0.584027258	363.2748341	282.6073909	77.89721929	2.949097211	-2.78E-17	35.69523706
-921	265.11175	16.7348414	17.83472668	275	308.3983731	0.567273465	316.6735279	269.2849016	45.74287715	0.137603297	-6.94E-18	26.50653664
-920	350.0950896	16.77151675	17.78139171	275	338.0318258	0.59106447	320.457102	271.7357605	47.54535783	1.187745343	-4.54E-18	15.79665232
-919	441.3991473	17.36104537	18.24930383	275	362.2253308	0.581319282	401.0821362	328.6897244	67.70768327	3.783372481	-2.60E-17	31.08192516
-918	340.5817752	17.19265012	18.27241685	275	314.0783164	0.600263586	323.3025225	267.0566352	54.72258908	1.649408723	-1.39E-17	18.20811885
-917	350.610994	16.43777547	17.54393441	275	290.2107319	0.523548247	291.5225103	236.9624298	53.26012813	0.447018606	-1.39E-17	14.64241537
-916	403.9946129	16.29072256	17.33105389	275	345.4949731	0.583960479	352.4015419	285.7814328	64.16951467	-0.017867669	-1.90E-17	59.90063092
-915	343.0587163	16.07757028	17.08893426	275	352.7956825	0.665793105	341.1136686	279.7635275	60.73457158	0.61556954	-5.42E-19	37.9112383
-914	335.7572213	16.43902843	17.52665627	275	340.1694753	0.643394338	321.1626123	268.8264608	48.95909411	3.467785916	-3.69E-18	27.98486783
-913	609.1054302	16.89146113	17.65330369	275	397.8437007	0.664038809	437.6021968	330.3397178	94.54318031	7.451416854	0	98.49049783
-912	307.8228239	16.93461654	17.83363719	275	395.5023005	0.700284773	381.1596374	332.1875714	45.84049553	2.408397113	-8.66E-19	41.55430137
-911	246.6016122	16.7420171	17.8843779	275	250.8753583	0.595786732	233.7491915	205.9940607	26.31026106	1.299547594	-2.71E-20	4.837924954
-910	383.2780246	16.58991381	17.61636156	275	310.1400286	0.517328011	336.0208034	278.7620471	56.86606292	-0.369412433	0	22.35569424
-909	210.4550279	16.84521519	18.00027768	275	246.7058718	0.512323928	218.3481757	199.6447423	20.33216543	-1.555862253	0	3.419031975
-908	356.1602306	16.74354666	17.8616229	275	320.5535449	0.507014463	331.8475036	279.1792389	53.0597174	-0.391452612	-7.36E-18	19.26486606
-907	506.818088	16.45075527	17.35164147	275	427.7725483	0.708043284	407.5619516	330.8728229	71.43303528	5.256093432	-1.65E-17	44.36142162
-906	434.6898412	16.12759437	17.04543142	275	395.3988736	0.710083061	387.930088	316.0451581	65.62133843	4.369968608	-2.82E-17	48.66814647
-905	229.613713	16.86558069	17.98829308	275	335.1521667	0.676408787	312.2112836	268.7822182	43.1411463	0.288834518	-2.26E-17	20.22236857
-904	359.3450221	16.53090069	17.65332756	275	325.5499317	0.618646499	294.4455128	258.3376519	34.69911565	1.321029576	0	7.086046309
-903	465.6901928	15.98987867	16.80213589	275	463.0045833	0.743477908	416.925695	344.2397234	66.51914279	5.79824079	0	32.49090773
-902	294.1010903	16.25959917	17.39305486	275	336.2932378	0.678849739	296.2434792	264.0910811	27.78133865	4.371059454	-3.65E-17	4.393002755
-901	281.2497647	16.72128085	17.7117658	275	349.773014	0.665874592	312.74124	278.2540343	29.38506085	5.10214489	-1.39E-17	6.662316944
-900	564.4644388	16.60440005	17.45598125	275	360.8857126	0.644979496	365.9974857	293.5492028	69.09793444	3.366250683	9.064694762	24.50062516
-899	410.5562538	16.97395803	17.75127661	275	392.5509412	0.737087632	399.6437476	321.0640049	71.21884934	6.904896518	-1.76E-17	136.9806982
-898	447.2688276	16.20723266	17.09177154	275	356.2309267	0.632511234	373.7530031	296.9716974	71.73957822	4.235455062	-2.08E-17	33.58861279
-897	371.9063363	17.01267661	17.96022678	275	370.0120622	0.694778194	366.2119985	300.5269506	61.67937781	4.005670152	-3.12E-17	54.27811134
-896	364.518892	16.52463893	17.62904769	275	363.3885474	0.675377497	339.9663153	282.7920391	54.39662763	2.734692341	-1.60E-17	18.18780507
-895	277.9219738	16.75753967	17.63243334	275	336.7623265	0.663241055	307.4004081	265.2723128	36.46989241	1.959436983	-1.74E-18	10.74832706
-894	457.085474	16.77293011	17.81131789	275	334.0516991	0.601286816	346.8098829	280.6159929	62.71720174	3.494859693	-1.61E-17	39.46006506
-893	400.8517462	16.89081369	17.8586848	275	353.1222917	0.614643677	370.8228819	297.4899595	70.37417406	2.958748379	-2.08E-17	61.73969802
-892	585.2719296	16.13665271	16.96647516	275	429.9567993	0.677387707	424.9604354	338.4244428	81.54595913	4.990033465	-7.79E-18	130.3764056
-891	264.1748019	16.57038246	17.55886745	275	373.8260685	0.74158876	333.2496047	306.0839429	24.81043311	2.887397079	-3.82E-17	11.96013253
-890	486.1907338	16.38543275	17.15647398	275	435.8522672	0.798414039	427.9349572	370.9225259	49.50147816	7.51603941	-8.25E-18	24.90702714
-889	398.5954444	16.51036491	17.34396212	275	347.1159241	0.701588953	342.9062821	288.4338809	43.63373719	3.383976712	-2.78E-17	17.31633161
-888	271.8335306	16.57053413	17.57099976	275	357.9334213	0.707686319	322.364157	288.8403974	30.09427251	3.452320626	-1.05E-17	5.966798197
-887	311.3017637	16.88348861	18.0563307	275	298.3324024	0.564300886	280.7021958	246.2705974	33.01628685	1.371283338	-4.12E-18	5.854728174
-886	255.7278476	15.97282894	17.34254939	275	263.4164867	0.500070269	257.9995775	226.7805325	33.07578929	-1.561696374	-6.94E-18	5.399134832
-885	237.882851	16.27984204	17.39552333	275	286.3269963	0.529596811	262.207535	234.7677352	26.55888229	-0.596160553	-4.34E-18	5.087126614
-884	169.7277215	15.79251725	17.18597131	275	211.3311221	0.442311511	184.0288784	171.9461313	15.09066017	-3.613532567	-4.00E-18	1.749867335
-883	582.6790669	16.97781672	18.10494562	275	308.8186466	0.479612116	360.4694931	284.4104808	76.79274926	-0.727713094	0	28.37879316
-882	388.9746637	16.36524379	17.34238673	275	380.0156237	0.62344236	393.1026721	310.113949	79.17270444	2.529511891	-1.04E-17	94.48340912
-881	480.9452168	16.4873506	17.24365943	275	444.5365009	0.717224051	443.1540492	356.5412305	79.20132538	7.425580673	-1.39E-17	52.25249141
-880	373.9064648	16.29925944	17.20021919	275	392.6521499	0.706561646	371.5484956	316.3659917	51.65895071	3.813505671	-3.03E-17	28.88849987
-879	365.0897681	16.67531031	17.67731074	275	345.085762	0.732203325	329.915048	274.4220283	50.45418317	5.0648703	-7.38E-18	14.14017319
-878	375.1100424	16.15436934	17.12134206	275	392.2930328	0.675453202	362.663038	314.2317648	44.11827126	4.313002022	-1.56E-17	11.56241819
-877	456.7999739	15.70116093	16.68337664	275	433.1264295	0.78553062	386.6833872	335.6777907	45.26241336	5.814146682	-2.08E-17	12.83412776
-876	440.9408516	16.28162319	17.16805748	275	370.6998594	0.733222169	358.1584531	288.754921	64.73291742	4.80854289	-6.92E-18	47.35472223
-875	260.4494918	16.11696002	17.12021518	275	391.4140927	0.731091768	342.5271995	288.5510542	52.36203576	1.614109565	-2.78E-17	55.66561401
-874	345.6003659	16.0819703	17.25480558	275	333.7823784	0.6722932	330.0601713	269.6474406	57.93476095	2.284577991	-7.38E-18	43.26512966
-873	336.3654572	16.38330027	17.63271383	275	318.123494	0.62469103	295.3357367	267.2366467	22.94005222	1.487027169	-1.26E-17	3.300172241
-872	468.2797404	16.25979136	17.22021974	275	427.8018728	0.705256132	400.5480781	344.9485919	51.561411	3.853365624	0	7.479975495
-871	437.2877621	16.6701466	17.43854878	275	362.3652926	0.670555499	392.0863766	314.3825118	65.78790367	3.073656514	-2.86E-17	57.53694036
-870	283.7567121	16.19717998	17.38123286	275	310.2917005	0.635294067	297.4566237	255.2863475	40.25139709	1.986802799	-6.94E-18	11.99737619
-869	273.2077631	16.93582979	17.88426131	275	322.0362103	0.635419634	302.8415406	257.7198653	35.91358734	3.007696711	-1.78E-17	8.289699823
-868	328.7021964	15.85928027	17.05744683	275	291.3503827	0.56190159	277.8399473	232.6499476	44.28642311	0.921941337	-3.46E-18	10.78858331
-867	313.0202481	16.67799523	17.84307413	275	302.2387731	0.561814304	295.7476957	248.9430154	45.96312052	0.841559808	-1.39E-17	8.341130135
-866	263.081809	16.57221999	17.53645079	275	309.0751812	0.570568343	307.3543529	267.3223429	38.65043127	0.739086513	-1.04E-17	16.39035243
-865	396.3325543	16.46396649	17.55377949	275	360.1255724	0.620511224	320.6781894	282.7822755	34.47761954	3.554633872	-5.21E-18	4.561786494
-864	366.8293757	16.4138238	17.52511044	275	348.8777538	0.630544799	331.4212378	279.7257517	50.88435569	0.811130429	-4.76E-18	23.17980486
-863	422.1638385	16.0984578	17.09023645	275	372.6281364	0.66245228	375.9726298	306.6539236	64.34857329	3.191338245	0	64.74715304
-862	442.3011431	16.81911677	17.74963883	275	397.0985749	0.716627519	385.3413134	309.257432	71.72095971	4.607110152	0	72.27257254
-861	409.6751166	17.05966114	18.25015036	275	308.7685239	0.60621828	307.6874752	257.0741358	47.35459586	3.258743575	-5.64E-18	10.08007947
-860	468.2437862	16.45484042	17.43116138	275	403.5637953	0.668957322	403.8891189	311.4528426	89.41275645	3.02351991	-1.14E-18	69.69494106
-859	424.6310197	16.41436	17.31851129	275	467.8554184	0.788140709	433.944572	354.5477765	74.81865766	4.612376387	-8.68E-18	94.35048607
-858	312.0537191	16.03646248	17.05113445	275	309.1468323	0.655124967	298.6832136	251.9518874	42.15423706	2.850983948	-2.43E-17	12.245539
-857	300.4690581	16.66636412	17.92892865	275	279.4206014	0.593357444	268.0045613	232.8243939	33.25078738	1.929380008	-1.93E-17	8.517252749
-856	542.6893217	16.56750452	17.48634358	275	415.9491018	0.65074068	422.4489684	334.5735783	82.18298394	5.725367585	-1.43E-17	52.21435851
-855	350.6988851	16.12645099	17.20768043	275	360.8155645	0.667719306	350.2179441	283.2275971	64.92838845	2.340131525	-1.61E-17	57.20926471
-854	322.7323707	16.28318928	17.24131458	275	360.4509158	0.651226537	345.2331831	296.2454414	44.36285621	3.688324327	-1.74E-18	18.68067877
-853	345.6641449	16.12675932	17.11672575	275	324.3439179	0.681617524	288.5261189	244.1799901	38.64785477	3.809367883	-2.17E-19	4.747312541
-852	478.084581	16.22787071	17.05279144	275	429.6911148	0.695840394	439.2892745	355.2035355	77.68629697	5.965174392	-7.36E-18	55.16812733
-851	489.1999768	16.61787371	17.44257136	275	370.411496	0.709780809	397.6213191	317.5089369	71.75165927	7.526685991	-4.89E-17	42.47134189
-850	372.2338578	16.35132075	17.18446271	275	406.2687991	0.727856204	426.3716681	343.623075	76.85424156	4.729916918	-2.10E-17	51.82325816
-849	313.2000968	16.83429839	17.97956227	275	260.2881651	0.588106779	250.3160057	217.8652031	28.97322445	0.724708772	0	3.877621262
-848	312.6513977	16.19817896	17.27751771	275	339.0074258	0.570513434	330.5174359	277.8986591	52.94079256	-0.282121752	-1.47E-17	21.17773445
-847	390.0240954	16.85161609	17.77791298	275	372.1527526	0.641521396	357.1098121	302.8364475	52.51304207	1.76032257	-7.81E-18	28.64506568
-846	216.9293103	15.80692427	17.10245569	275	232.1423545	0.531605766	217.9859994	191.3904356	27.60932714	-1.367088144	-4.34E-18	4.497081722
-845	460.8827908	16.24254851	17.30521521	275	373.2664204	0.556699747	374.6134092	304.4718799	71.10064922	-0.849184722	-1.08E-19	51.83117119
-844	376.542723	16.72886323	17.62040486	275	376.4117063	0.673291849	356.7596958	294.7152993	57.46307401	4.581322487	-3.46E-18	28.71772698
-843	360.139582	16.16626131	17.13329857	275	378.4364159	0.673088591	365.8717318	316.1898041	46.95707625	2.724851406	-5.21E-18	23.73620256
-842	315.6301747	16.59810727	17.65132072	275	342.0545596	0.674828289	310.1566477	270.2852499	37.23322876	2.638168975	-2.08E-17	10.76639666
-841	355.8171611	16.59351285	17.70262569	275	323.7002042	0.640905262	304.3377278	260.0058657	41.39596147	2.982232027	-1.30E-18	7.151580453
-840	529.3325458	16.18185862	17.13518	275	394.1151901	0.664923668	401.5938664	312.2451223	81.7137733	6.509983148	-1.73E-18	140.3195683
-839	458.6356697	16.06926385	16.94773016	275	405.103403	0.693417763	402.6204548	326.207075	74.18767123	2.471574476	0	52.55542004
-838	427.9329861	16.34500781	17.30718369	275	413.7271234	0.717434354	395.7062148	327.1386255	61.82289321	6.417429687	-1.95E-17	48.93957238
-837	432.4422233	16.20806902	17.22184821	275	384.7382246	0.717640169	379.8595607	314.5644567	58.83515621	6.374634833	-2.43E-17	18.38748869
-836	528.810721	16.41090605	17.34817851	275	449.0825541	0.827827918	422.0129859	350.7041362	62.82452034	8.033429118	0	145.1388413
-835	191.9770926	16.63369122	17.80068057	275	281.3918272	0.679608135	237.8596286	218.3796616	18.56427488	0.970115462	-3.47E-18	3.880142741
-834	367.0469612	16.33217538	17.48559907	275	324.380807	0.600097452	300.8503926	262.7386332	37.36250381	0.622825603	-3.47E-18	5.341442804
-833	467.5869435	16.07949564	17.15385052	275	386.6233025	0.655277143	355.014152	295.5076749	54.98870986	3.782572974	-8.25E-18	11.27674772
-832	370.5402141	16.74044641	17.58506813	275	384.8374362	0.698040736	379.8958403	308.6749586	63.92621165	4.100390674	-7.03E-18	54.23801147
-831	473.1919776	16.30377025	17.33098965	275	371.809088	0.688291221	372.9038973	297.2380192	71.3249445	4.712415712	-2.17E-19	57.15303266
-830	409.0049949	16.30559246	17.17968578	275	379.3520618	0.727366164	375.2254	308.9656763	61.92589983	2.796912776	-1.39E-17	131.7324287
-829	394.7572475	16.83227696	17.92099045	275	315.0527966	0.640067956	305.1698006	257.0700691	45.03448622	3.41696997	-7.38E-18	5.222171997
-828	246.6538363	16.71565686	17.77475087	275	306.1296455	0.616895018	294.9287967	252.0018564	41.33048695	1.597037654	0	21.19964423
-827	423.7512791	16.73509507	17.79155275	275	305.8711379	0.551232778	319.4755349	268.3422997	51.57617777	-0.437271576	-1.04E-17	36.58111304
-826	546.3175958	16.27461811	17.31285357	275	351.928572	0.629284681	373.4346197	280.194004	91.54294336	1.831226462	0	100.729232
-825	426.7117773	16.69292082	17.71993128	275	381.9873052	0.682829691	389.7114292	311.3613123	73.72735428	1.570533704	-6.94E-18	104.1940511
-824	291.6163992	16.24125951	17.25600741	275	361.2222343	0.660470672	342.6704306	291.2782106	49.97476841	1.610922318	0	46.36417189
-823	351.632712	16.7313919	17.68357816	275	337.7720357	0.669191937	329.6385454	276.7469392	47.23458219	4.104143427	-2.26E-17	13.42668866
-822	181.4845528	16.65353921	17.94709753	275	229.8426229	0.4958824	212.017402	192.0297353	21.01407049	-1.026403789	-4.34E-19	4.009795185
-821	355.2607632	16.64453865	17.71343833	275	263.8728457	0.490094573	265.2453631	224.647114	42.80533892	-2.006625818	-8.25E-18	8.45660666
-820	368.1046471	15.64321525	16.78086473	275	348.2208875	0.568519967	325.3841978	277.3972064	50.68141796	-2.661043943	-3.46E-18	19.39639654
-819	280.4394332	16.19812382	17.36977621	275	292.1464949	0.559971957	293.4545755	239.559371	54.21549339	-0.320288901	-2.17E-17	15.19667724
-818	547.3003605	16.89051178	17.80632401	275	354.6993855	0.59667096	397.7316937	304.2374498	90.21424811	2.954411327	-1.74E-17	113.5230625
-817	201.9743702	16.81588657	17.97479344	275	283.0986014	0.575795262	264.4177788	234.3219041	29.30964843	0.852471277	-1.39E-17	17.39391312
-816	207.5797465	16.65216822	17.91109593	275	249.2345864	0.490972695	238.1408771	225.4126144	12.60928496	0.016408176	-1.04E-17	1.86248247
-815	400.8084359	16.68280641	17.79811454	275	313.5659058	0.529904133	302.0987751	258.4094307	42.55889434	-0.046187573	-5.21E-18	4.545477784
-814	455.5136985	16.17289144	17.08578477	275	346.2341332	0.573316014	396.8466959	316.5326306	77.8995045	1.654589129	-1.04E-17	105.7078456
-813	518.0752374	16.48912402	17.4770693	275	375.5138185	0.672917054	370.8649282	291.3247006	74.30208748	5.238140099	-9.11E-18	33.62308553
-812	258.8213331	16.26022333	17.35831351	275	349.2008026	0.662382117	334.1296229	281.2873343	51.06988549	1.028364291	-2.60E-18	43.6279799
-811	284.3603052	16.71672823	17.79629347	275	256.0072389	0.567204152	248.7390628	214.7920207	33.28219639	0.664845719	-5.21E-18	3.678581538
-810	479.8643265	16.41526667	17.36018944	275	393.2030153	0.612631188	393.9028281	321.4590852	72.39247253	0.074095128	-1.43E-17	72.40838985
-809	294.7868908	16.03729112	17.13782435	275	339.2669399	0.646737934	301.9115942	262.0275649	38.18421546	1.701205337	-4.34E-18	8.757285001
-808	418.8769477	16.24273167	17.12192398	275	397.8567918	0.667982979	387.0666268	311.2070862	66.71180167	5.396242191	-8.66E-19	29.95132439
-807	386.5365055	16.52993182	17.33422405	275	428.1017632	0.751550336	392.4767977	347.7298675	38.77488482	5.308796935	-2.17E-17	13.832706
-806	308.6083384	16.60677188	17.62672715	275	370.2729395	0.713395345	326.404818	284.6669605	38.39229411	3.387835991	-7.92E-18	12.15375865
-805	401.7106805	17.123775	18.08762739	275	336.195091	0.660616736	324.2569126	276.219434	42.93446637	4.95756139	-4.34E-18	19.6645101
-804	230.9898363	16.93330895	18.09975662	275	305.4852783	0.580885101	280.5143402	244.9008281	34.55811021	0.815445957	-1.38E-17	7.383948985
-803	291.3845172	16.14142635	17.34889637	275	281.7582504	0.549829888	250.4572213	213.9948047	35.78243115	-0.849059029	-3.47E-18	3.614577922
-802	444.9233495	16.62933923	17.66937188	275	355.0934029	0.566997145	367.7212979	292.4906355	72.85057228	0.104627769	6.898315274	51.5055574
-801	433.0753075	16.73939066	17.75281963	275	388.0078121	0.648027756	379.46713	319.7689169	58.11276195	1.719947494	20.13013558	38.47825666
-800	268.4808343	16.24832334	17.3810396	275	305.7658779	0.56524973	297.3551915	261.38144	37.93432731	-1.960575813	-1.08E-19	15.15871957
-799	338.9297006	16.79828617	17.82586362	275	337.5022043	0.653592256	309.4291807	266.2130746	41.28369062	1.944078503	0	11.02377211
-798	501.2980535	16.8284051	17.77207698	275	403.0698476	0.69457617	411.561813	331.4226252	73.42159543	6.771209851	-7.81E-18	58.59778732
-797	259.2963629	17.12447032	18.21288612	275	337.7888649	0.644911954	304.310189	269.3966518	32.9158731	1.989721864	-4.34E-18	16.70386244
-796	384.2436429	16.88969756	17.91159828	275	318.8766694	0.617207005	303.9210864	256.2463343	43.2420566	4.486634095	0	12.77317586
-795	440.7660323	16.12450507	17.1363813	275	413.2479859	0.6638804	398.1841014	323.7431823	72.42780186	1.465854457	-1.06E-17	75.22002156
-794	611.1232452	16.68074695	17.58693414	275	419.5537598	0.738572045	403.1791831	313.5179755	82.35745599	7.304428623	-1.39E-17	130.6093304
-793	491.9196909	17.09315972	18.01556861	275	411.1740333	0.705663866	407.0028372	322.380201	78.01644535	6.575139835	-2.08E-17	43.81669582
-792	380.0347393	16.66110149	17.43439563	275	404.3049321	0.719745347	389.8363102	315.4664272	68.01091433	5.081999317	-1.38E-17	112.0887421
-791	420.2540406	16.37748781	17.35208165	275	413.3971517	0.720438646	402.4050984	329.4363248	66.15294335	7.018633595	-3.91E-17	47.2251916
-790	375.7666569	16.69338633	17.72539602	275	346.186539	0.706856168	323.011029	281.3175043	38.18384026	3.509684377	-4.17E-17	12.07520811
-789	507.1229232	16.82563181	17.66048731	275	333.5922196	0.595354716	370.2485018	288.2361435	77.30990884	4.63207889	-1.08E-17	71.16505866
-788	226.9260603	16.85072457	17.8347426	275	311.4978901	0.618652401	283.2687955	246.1109717	35.45310505	1.166605166	-1.90E-17	12.78633771
-787	406.87678	15.97253883	17.04442434	275	330.6260343	0.551646382	317.9926863	259.6844995	55.30958767	0.542989183	-1.56E-17	14.32831163
-786	236.4820778	16.04888573	17.0789043	275	311.9049212	0.59505232	299.005846	258.9333035	41.27903852	-0.98763183	-5.21E-18	32.3774394
-785	649.4024018	16.62038035	17.4487634	275	437.3113731	0.715564319	444.0858206	346.8385258	89.16713211	8.425310644	-5.32E-18	92.15981479
-784	338.2514189	16.51223708	17.45008675	275	399.5829546	0.732034761	382.0837295	316.4464942	60.50813468	5.165850385	-2.08E-17	55.02517944
-783	390.8766725	16.69018123	17.60214286	275	367.0550767	0.708852243	365.306302	301.4171373	58.08401798	4.594654411	-7.12E-17	32.48027883
-782	350.8788509	16.03199686	17.10564508	275	341.6676326	0.644126039	313.4693005	266.6732091	40.02685194	2.750991539	-1.08E-17	5.909367996
-781	253.9681734	17.17849349	18.28991646	275	298.8200578	0.617290214	291.535976	251.9236965	36.56721554	3.139235238	-6.08E-18	18.26891909
-780	142.2686341	16.75422594	18.09071329	275	185.7280589	0.468822777	169.803638	157.640245	15.96480547	-3.93989233	-3.46E-18	2.05022544
-779	429.9395088	16.15802337	17.42803916	275	209.2449086	0.370584108	272.4406304	209.5105641	66.00437451	-3.09683097	-2.39E-18	14.66722552
-778	278.0357681	16.86441526	17.97408743	275	275.0193627	0.46471864	328.5033322	272.1336169	56.97053755	-1.016797742	0	31.45010987
-777	201.6160837	16.532356	17.83197936	275	221.6808128	0.480590254	202.7046045	183.6155464	22.81585904	-3.667951644	-3.47E-18	3.494583093
-776	465.8280071	16.22045596	17.2639704	275	292.9841743	0.472402359	326.0695654	264.5743761	64.6218059	-3.813495059	-3.46E-18	63.78836358
-775	412.1437417	16.16325152	17.35653913	275	368.8280214	0.602253278	358.2930806	291.0237284	66.89409099	-0.466438091	-6.94E-18	62.35232826
-774	319.4415788	16.67296761	17.64419167	275	356.6210532	0.634536221	347.6277048	304.640586	41.04750172	1.270372625	-6.94E-18	22.34132991
-773	467.816752	16.40930502	17.38725141	275	366.8892179	0.693750479	355.6719224	278.2228753	73.21214276	4.236904326	-8.68E-19	35.53892882
-772	519.9345697	16.55458971	17.45418925	275	398.4225922	0.687378485	393.2369963	313.4673105	77.19238728	2.88189416	-8.66E-18	197.7188524
-771	445.1587489	16.76350989	17.74691322	275	375.1797173	0.692743077	359.9539044	298.7883748	56.00255002	5.012363801	-2.86E-17	14.26529349
-770	239.5635795	16.76493435	17.7655984	275	291.5026411	0.606975178	290.8397438	247.4077351	41.48424242	0.59897011	0	31.144309
-769	459.5300114	17.13429595	18.06669001	275	367.3945407	0.602653796	385.3699079	316.923552	66.34528772	2.633319969	-3.47E-18	38.891943
-768	547.665796	16.61024837	17.38123031	275	475.2969165	0.723841432	471.8086226	380.5899279	80.35642488	5.871760107	-1.95E-18	99.30222402
-767	326.7094499	16.42508734	17.29689	275	395.1371195	0.741256523	357.8120696	308.8401977	45.26741392	4.027711548	-3.65E-17	15.94728974
-766	235.3089795	16.38807925	17.67604612	275	251.3781228	0.611959333	218.7526316	195.5997793	19.45253329	1.582592932	-2.52E-17	1.840269437
-765	453.7702365	17.34032071	18.37573085	275	341.5964381	0.583555392	349.7133916	292.9938278	52.60740535	4.210408197	-6.94E-18	10.72583096
-764	314.0447336	16.78604949	17.76562703	275	355.9288718	0.605494896	358.749045	297.599461	59.13159052	2.017993463	-6.06E-18	31.8155099
-763	428.0656908	16.66208058	17.68951955	275	352.0449105	0.668938012	337.692733	277.956678	54.56336895	3.343626402	-8.03E-18	17.33998214
-762	243.3635788	15.77886353	16.85005324	275	326.4082579	0.611451265	309.9300328	261.7266927	45.719958	-1.928170428	-6.94E-18	21.60358633
-761	649.299041	16.58161865	17.29494854	275	450.7481706	0.688008895	482.9359667	376.1224468	99.02199425	7.661708564	-1.48E-17	94.59850831
-760	386.6498946	16.79075421	17.62474917	275	380.3958814	0.735864487	370.3640406	307.7007668	58.576738	3.687372692	-1.38E-17	28.82285028
-759	103.8003941	16.31427514	17.59896469	275	225.0447456	0.551905978	202.6197356	184.1898595	19.482465	-1.581377757	-3.91E-18	5.269191182
-758	367.0170053	16.4628203	17.44098249	275	302.7944898	0.528397797	291.392749	250.962443	39.13200527	-0.365449309	-3.69E-18	14.641562
-757	358.4786563	16.40296145	17.4753632	275	294.4243819	0.521761597	299.3196276	248.2019107	50.67478353	0.326443624	-8.68E-19	16.26850275
-756	272.7422425	16.4174191	17.39902906	275	306.8472788	0.563101239	283.0362989	249.1388496	36.06262704	-2.313834046	0	8.995497183
-755	537.1250385	16.49768494	17.29205155	275	475.5558469	0.687416696	472.4494654	393.9918437	75.45219732	3.060883555	0.001962368	29.37967086
-754	303.1644848	16.74091894	17.71979461	275	395.6432245	0.722977067	362.6687979	322.3103964	37.66371313	2.694688384	0	11.0229564
-753	477.979726	16.1820058	17.01786118	275	401.317274	0.73293059	375.3124855	309.813073	58.87861814	5.861349171	-4.86E-17	30.84889006
-752	321.5389467	16.77975161	17.77303174	275	394.686681	0.756691889	377.4129427	327.8865085	45.4092402	4.117194011	-3.12E-17	35.92234389
-751	574.28367	16.08165865	16.97776428	275	422.6695798	0.769143432	416.3306834	331.6282687	78.58115791	6.121256709	-2.17E-18	32.22086612
-750	329.6233016	16.48242607	17.50836485	275	360.0384169	0.763080352	355.5517558	293.2859728	57.28052108	4.523525707	-2.30E-17	52.4807362
-749	309.9681178	16.3284089	17.38121383	275	320.9434531	0.643496692	304.7441635	253.8658501	46.77476832	4.218106896	-2.34E-17	10.68742672
-748	367.0570706	16.54182753	17.56206102	275	378.6100006	0.638547013	359.987623	308.109933	47.96950091	3.399611822	0	7.94394115
-747	352.2350156	17.39700914	18.26963236	275	380.1111236	0.667200654	354.1420488	308.5894337	40.62141561	4.931199491	-7.81E-18	8.713339922
-746	588.0447776	15.92326678	16.79696693	275	410.3633358	0.657700437	412.0366541	320.9598893	86.68785796	4.239029892	-8.68E-19	140.0643702
-745	216.5908925	16.02007416	17.22539314	275	298.9764181	0.62055132	267.5348021	233.854353	33.34235523	0.173611148	-8.79E-18	9.18329778
-744	447.6491277	15.92348766	17.00406445	275	357.1793659	0.599083868	364.3100698	305.2967704	56.74061637	0.547663853	-8.66E-18	13.06154326
-743	177.2921713	16.55878833	17.81322818	275	265.9587045	0.615499651	245.4202675	219.1080787	25.448282	0.403687092	0	9.671300833
-742	444.3738557	16.53949132	17.57526037	275	282.4596586	0.539869696	308.4046151	245.2104518	57.09628213	1.840636683	-5.21E-18	5.917694835
-741	285.1773941	16.18202463	17.25060117	275	345.9956526	0.591218809	329.9674582	272.6420559	57.81407319	-0.469122043	-8.68E-19	41.25207854
-740	374.748193	16.18239181	17.13772912	275	373.4475542	0.638393605	347.9335751	289.4722229	56.08464581	2.41315714	-2.01E-17	33.33059753
-739	349.0591213	16.15267687	17.17682985	275	379.0185782	0.671960748	348.9355619	298.3210743	45.19433865	3.752276988	-4.34E-19	17.22895171
-738	371.7177377	16.54696841	17.57453565	275	366.1007842	0.727424959	318.6644768	274.9300214	40.39545527	3.355193523	-1.48E-17	3.428388289
-737	520.4922659	16.93072137	17.88854036	275	413.6656306	0.706122518	415.5845905	333.5267602	76.71202403	5.348229686	0.005311388	100.7340482
-736	386.4666749	16.23665105	17.13510166	275	407.7133422	0.736591456	399.9914778	323.4587627	67.76651306	6.456780566	-1.41E-17	44.49262429
-735	460.885118	16.57575106	17.69053359	275	364.7364548	0.732700885	332.082468	280.3257348	44.41230278	6.954031354	-2.08E-17	6.118561474
-734	246.2226576	16.03530509	17.17824779	275	299.1473342	0.631778118	292.8386179	238.6569794	57.26937369	-2.71781837	0	29.60765627
-733	457.8609572	16.46045288	17.34097629	275	340.5602571	0.607764887	366.6014798	293.8620291	73.0597878	1.609416626	0	94.96984183
-732	539.4166389	16.48525112	17.31238481	275	405.9623205	0.661424735	425.4448536	328.4203468	90.02506837	7.000140679	-4.33E-18	59.36982563
-731	438.8173839	16.54308173	17.57936583	275	360.1226653	0.692009364	365.0895673	289.8197546	72.62041887	2.607956687	0	80.84539457
-730	371.2679852	16.38508662	17.34273531	275	321.6385059	0.637847885	346.0767939	274.15521	66.1526008	2.029325948	-3.47E-18	108.3197867
-729	380.9583007	16.75347571	17.75763041	275	318.3678534	0.601597296	320.2610247	281.4729353	35.85030548	3.035052927	0	6.384855067
-728	387.4165231	17.04474803	18.04390845	275	355.9978108	0.590841121	370.4106726	303.8734916	64.9922967	1.569409907	-1.04E-17	38.91703758
-727	357.8701964	16.86797683	17.92873987	275	370.2981321	0.653866631	360.6287002	305.4648835	52.65015119	2.513665451	-5.75E-18	62.00638504
-726	299.6616471	16.43519057	17.55831544	275	276.1588939	0.55844238	255.579963	220.4827549	33.77915309	1.31805503	-5.21E-18	5.048800428
-725	372.4716771	16.51768537	17.52902135	275	307.8270564	0.539860483	341.8737724	277.0981701	60.93109843	0.551404015	-3.47E-18	43.70976175
-724	521.4188822	17.42652508	18.21602997	275	404.6507853	0.622533391	425.3711957	349.6755858	70.9272678	4.768342171	0	38.75776783
-723	352.8687528	16.38222316	17.45127723	275	326.5682071	0.606755086	317.6438955	267.2838453	48.05808095	1.071755853	-2.17E-18	12.81166537
-722	383.3877154	16.16417228	17.20424201	275	338.8053771	0.654039007	336.8563653	270.0711351	64.48689496	2.552682842	-4.34E-18	59.72610311
-721	481.6404667	16.24777136	17.15988002	275	338.1503455	0.613075604	365.6541304	283.8734764	75.34018934	1.442806977	-4.34E-19	129.7167631
-720	395.4007817	16.97046533	17.93389353	275	338.2087035	0.598334116	355.7506089	290.6274788	61.6026406	3.520489534	-1.73E-18	47.17983758
-719	525.8055572	16.43440449	17.34263625	275	399.9629816	0.669347963	412.8797565	336.0982716	72.11671023	4.717060371	-3.02E-17	93.79875991
-718	458.2886795	15.88739188	16.82426649	275	380.0517109	0.708983643	391.2314195	319.8420083	66.63190539	0.344270638	-2.09E-17	153.1667956
-717	471.5866715	16.94471737	17.93604949	275	315.2996004	0.721221506	309.8851126	250.2646625	51.24468725	8.356522696	-4.34E-19	7.711592213
-716	181.1913968	16.3258596	17.39566037	275	338.0247796	0.646884793	297.7938992	265.5603108	32.45256626	-0.303431053	-8.66E-18	29.64400679
-715	575.7876272	16.87395047	17.79545149	275	391.7912999	0.631357833	418.7634632	333.7543087	80.2526428	4.454226816	0	78.66222276
-714	282.0755177	16.41539549	17.39759826	275	324.2488641	0.620349439	316.3848629	263.8777061	52.51230375	-0.381528219	0	45.52014049
-713	462.2520746	15.97453523	17.05583994	275	364.9885672	0.66627694	339.9541983	284.3033379	53.51717644	1.943800172	9.914506223	14.64958096
-712	229.6951946	16.6858285	17.80386903	275	329.3757054	0.638679082	303.8653132	257.0954545	44.2863801	2.483478586	-3.90E-18	25.69138123
-711	393.7810028	16.26589678	17.35708186	275	305.4518946	0.589910907	303.9176376	252.370194	49.55024222	0.945594233	-6.08E-18	20.78468734
-710	311.8477444	16.39108184	17.42768857	275	312.4780574	0.588127042	313.6345966	252.9186632	59.45504661	1.283849182	-1.08E-17	38.4587881
-709	335.6237155	16.56194017	17.60127861	275	352.9247522	0.611501947	334.5012708	284.2067676	47.56656335	2.756191423	-6.94E-18	19.82269742
-708	326.0088288	16.72656933	17.93861401	275	291.0725726	0.596953139	267.2623162	230.7616827	34.48424988	2.140955698	-1.30E-17	5.436059413
-707	510.1254822	16.55229174	17.32813176	275	399.122114	0.618191774	426.4671191	334.645548	87.52288567	4.26940585	-1.65E-17	107.2267429
-706	351.4236886	16.43954099	17.51922589	275	336.9436864	0.646192214	322.4253098	276.200434	44.31270762	2.251076701	-3.91E-18	16.79463515
-705	161.6500388	16.91404833	18.25121524	275	223.2617838	0.518173276	191.1655248	177.266986	16.34987111	-3.637707418	0	3.179859893
-704	416.8518789	16.98409189	18.01895523	275	322.0747717	0.526150599	333.3925778	276.3690336	56.06413642	-0.090197376	0	26.58368941
-703	360.7825434	16.83015858	17.74472694	275	364.9718136	0.60706062	368.7188457	312.6366905	52.82625972	3.5389928	-2.61E-17	24.42552546
-702	490.0046955	16.70398559	17.51252594	275	414.2249899	0.670007185	444.0428189	377.3656643	62.5177257	3.844650477	1.46867312	66.31716328
-701	244.9830681	16.86360812	18.03937498	275	290.1693305	0.687103372	265.8986827	238.7891049	26.02836002	1.627282426	-3.48E-18	8.082551718
-700	373.2784096	16.65692361	17.89518129	275	247.1701951	0.555796006	244.3142523	203.649264	37.45385242	3.24217987	-1.04E-17	3.0512316
-699	287.5319302	16.56228143	17.53602098	275	323.5996253	0.527711858	350.1859854	294.9759203	55.51607164	-0.155402596	-9.55E-18	37.59278325
-698	280.3223344	16.62573803	17.90991203	275	229.1087773	0.526297412	211.0435769	191.3412943	21.25808585	-1.680547517	-3.47E-18	3.824670973
-697	399.2082663	16.41281635	17.45417426	275	371.7146527	0.551760873	395.2416454	327.8677979	66.92727336	0.446574166	-1.95E-18	43.04525689
-696	522.5883466	17.07031846	17.91935556	275	440.6768028	0.677794865	418.7336956	354.995286	59.89464505	3.843764551	25.26058534	26.42354023
-695	364.3804421	16.617288	17.54738818	275	393.4686793	0.707990655	385.3400472	315.0717935	64.25542833	5.824656644	-2.52E-17	24.93042806
-694	455.4362718	16.59855324	17.71998907	275	387.9446936	0.691047345	378.182535	310.0683565	63.47757434	4.636604096	-1.82E-17	27.20531993
-693	421.9505264	16.84582705	17.68508742	275	446.6390224	0.771593035	436.9230331	351.3891536	77.84505845	7.071359965	-1.95E-17	80.76829654
-692	292.2676777	16.72505553	17.82680684	275	315.060305	0.624073499	288.3290143	256.609397	29.27597299	2.506384266	-1.73E-17	6.518009575
-691	268.6514769	17.04669731	18.12892266	275	326.2389281	0.58638255	297.5300455	265.5756012	30.02542064	1.929023663	-1.22E-17	3.924319989
-690	296.330089	16.28018987	17.62422448	275	291.3299676	0.53411135	271.682205	241.7217284	32.10771359	-1.692431886	0	4.252231356
-689	406.9791058	16.39728301	17.39576703	275	358.0361614	0.603938524	355.3449246	300.5127163	48.38297753	2.425564981	-3.47E-18	28.02276449
-688	224.4944051	16.13197964	17.36604773	275	263.004483	0.543704236	245.4176579	212.2246065	33.75666287	-0.801783914	-1.69E-17	5.177325252
-687	356.2846916	16.69498257	17.78273236	275	331.198426	0.557503927	320.2715307	275.9362457	39.44929224	0.707068338	-1.04E-17	8.189697359
-686	364.0759777	15.87129241	17.09646646	275	318.2788457	0.586383933	295.7323391	246.5921571	49.74107521	-0.600893216	-6.94E-18	11.02601753
-685	455.9398909	16.35415321	17.32591337	275	403.7057308	0.662276437	396.2629035	325.3735757	67.51449647	3.424863897	0	57.29007283
-684	241.6826678	16.12817399	17.22974521	275	367.1303375	0.709020226	311.0348486	279.4767139	32.42881561	-0.525921609	-6.92E-18	15.59427593
-683	253.8523253	16.6499497	17.92727401	275	253.613625	0.569138028	219.7775866	199.4409488	21.62675829	-1.139283456	-8.68E-19	2.900685144
-682	323.3767945	17.01812068	18.02556132	275	299.186403	0.541646626	310.846799	265.7581715	41.31225225	1.520368361	-3.30E-17	7.854221823
-681	357.2104238	16.17609299	17.47819523	275	287.9517172	0.533500491	295.1872788	248.335083	46.27365757	0.591605836	0	11.16907769
-680	564.4529774	15.38936711	16.36563482	275	407.319287	0.629536321	421.3461229	318.4487195	102.206579	1.451862542	-9.09E-18	131.5173436
-679	580.1003298	16.41308632	17.23151972	275	409.1225079	0.744607602	428.1433144	327.1851318	92.09230522	9.164708135	-1.91E-17	173.3757389
-678	364.4814386	16.5867953	17.5310784	275	398.8168311	0.724836669	365.126942	314.2847054	44.77637889	6.076570186	-2.43E-17	16.49148554
-677	419.5676944	15.9395995	16.92820133	275	421.2444034	0.772413087	374.5212657	318.225192	51.55800133	4.505050183	-6.94E-18	40.5038907
-676	431.8958459	16.26305141	17.18903189	275	401.3620593	0.77862514	377.3541971	315.1094187	54.44308061	6.626670089	-7.79E-18	9.30874217
-675	382.1835028	16.74671728	17.6111913	275	426.9604053	0.792877633	414.2005791	344.1128689	61.04416178	9.043548474	-8.68E-19	39.50400545
-674	465.0427539	16.66956702	17.65329575	275	321.9692706	0.649337636	350.400921	275.8412671	67.29838659	4.504146734	-6.42E-17	40.46110472
-673	477.7672428	16.56533594	17.38721348	275	368.933984	0.655276772	376.7247649	305.3036924	70.74149881	1.349356931	-1.74E-18	195.4068374
-672	330.9332264	16.83479086	17.96149274	275	331.9015733	0.633507939	302.5960088	270.200926	27.65909573	4.739025202	-1.73E-18	3.77560005
-671	445.138183	16.28554453	17.21125804	275	350.1133291	0.66913725	341.1755201	274.7716504	53.9857467	5.049736572	-1.04E-17	11.86790775
-670	382.8784147	16.47519714	17.44362041	275	462.1884634	0.748910256	435.4843212	363.7129575	67.05924091	4.784961742	-3.12E-17	59.49823423
-669	406.9972869	16.54397831	17.62538013	275	405.6351875	0.745232609	352.1037259	304.5595784	39.83613166	7.708015845	-6.25E-17	6.613580264
-668	288.3211546	16.0883516	17.06618108	275	386.8890616	0.725025255	339.570333	299.6517901	35.07597354	4.842569303	-2.81E-17	7.673113334
-667	349.2251843	16.38749843	17.49054702	275	390.3867797	0.700851539	343.8234169	299.8134454	40.82366038	3.160419655	-1.74E-17	15.32430147
-666	298.2143865	16.18589457	17.36694369	275	253.9941165	0.607970722	248.0221533	214.6258288	28.66679104	-0.139323501	0	9.94502023
-665	396.2381382	16.54353085	17.4215678	275	363.5396106	0.618215757	364.9371076	304.8006926	53.85080603	1.411479311	0	19.27383778
-664	402.8321809	15.94550585	16.99438839	275	366.3555879	0.63242574	359.84547	292.7547059	61.502864	5.031818645	0	16.02231565
-663	330.2932354	16.9361218	17.89136673	275	372.3115938	0.683005895	357.2085322	301.6302387	51.64975335	3.930209965	-1.48E-17	22.5052524
-662	309.2535505	16.89416263	17.94417443	275	343.3206237	0.646897151	317.6521214	286.925162	29.71859221	1.093589074	-1.74E-18	8.631085914
-661	486.59601	17.03427103	17.92580401	275	416.0514017	0.70045883	406.3297035	345.1551162	54.58324329	6.631194793	-1.39E-17	11.82502648
-660	437.1895919	16.19843256	17.1047739	275	414.7449534	0.738481319	384.8553953	312.2689096	67.04654089	5.08191709	-8.87E-18	34.37047259
-659	426.9842363	16.46230496	17.35347223	275	406.2561913	0.739040802	391.661372	315.3581197	70.61287064	5.509294089	-1.48E-17	95.09162356
-658	454.7654241	16.45986092	17.25651587	275	425.5584688	0.759322946	405.7327161	329.9827113	66.72882645	9.021178338	-2.95E-17	40.43772931
-657	345.3359517	16.64189266	17.57798861	275	365.4529056	0.723941905	337.9858983	291.7571982	41.18049383	4.96281305	-2.43E-17	11.05998767
-656	411.6811109	16.48566826	17.40895191	275	391.4590206	0.722780945	368.6201145	307.218239	55.99889998	5.936799023	-2.42E-17	23.04132322
-655	279.3758978	17.19498226	18.34972755	275	264.629919	0.611299297	256.5929794	219.8573479	33.13905181	3.453236655	-6.94E-18	4.77969891
-654	199.4510455	15.9258982	17.01803538	275.3264505	288.8494617	0.535489071	272.8929948	239.8718595	32.5618466	-2.09536785	-6.94E-18	14.86189639
-653	383.42111	16.44758301	17.58266755	275.3793576	304.0898991	0.555667455	302.8715482	252.0758474	48.9214379	1.874262963	-6.94E-18	12.63582077
-652	337.3191337	16.42819452	17.36145935	275.4323371	359.838526	0.609547936	344.3284126	295.5201344	46.4375353	2.370742955	-5.19E-18	13.34144249
-651	270.4895075	16.4702413	17.76258337	275.4853167	256.2952589	0.590083814	240.6566845	210.6672648	28.92161867	0.514495447	-6.94E-18	5.196563807
-650	444.2342912	17.13948302	18.01052623	275.5382237	344.6818939	0.574216596	394.4598227	318.4984495	69.43129279	3.16574378	-1.95E-17	50.34802981
-649	389.9325351	16.40897784	17.4182375	275.5911308	384.4118871	0.641649881	379.2714896	320.6176287	57.09054387	1.566438426	-1.78E-17	19.97871183
-648	503.7450043	16.88602078	17.77097959	275.6441104	428.6124089	0.706899081	429.5181114	340.4796089	80.11820752	8.959260445	-7.79E-18	60.99647397
-647	479.498804	16.84730782	17.75218541	275.6970899	444.4002	0.726667728	435.6798363	363.7944323	64.75068989	5.802199857	-2.78E-17	46.7301177
-646	411.6536942	16.32394855	17.22949755	275.749997	496.639726	0.930391032	437.3349459	369.9086284	54.88445901	12.63645035	-1.41E-17	28.79187709
-645	530.9167681	16.73248581	17.594584	275.8029041	455.7064979	0.828477075	438.7177969	350.4724923	78.43780625	8.153437532	-4.34E-19	43.96420885
-644	367.6238643	16.24491529	17.18440217	275.8558836	418.3817725	0.784877184	376.3737847	321.4691711	48.84902799	6.186856247	-8.66E-18	17.41875083
-643	519.0275732	16.84939888	17.67071925	275.9088631	445.996822	0.772348037	431.1631553	359.0541837	64.50418594	7.662591471	-2.78E-17	49.20854965
-642	349.8379741	16.20737329	17.22936816	275.9617702	356.306737	0.722740402	339.5864542	277.6762774	57.07008298	4.840093871	-6.94E-18	47.33439396
-641	247.7928141	16.11197528	17.32496104	276.0146773	269.4428124	0.623738852	239.4792571	208.4767501	31.16668006	-0.131671463	0	4.943542135
-640	394.2768544	16.32728891	17.3702199	276.0676568	322.0668886	0.574743453	350.7553189	282.8388023	67.23206757	0.899509978	0	54.78082338
-639	343.4809084	17.08804373	18.08955613	276.1206364	309.850234	0.573536465	303.6304207	268.6586319	33.91116318	-0.64750316	0	10.68790187
-638	180.9620365	16.34565606	17.47854862	276.1735434	256.3514294	0.544679655	235.0375649	210.0627696	21.24410059	3.070525846	-4.34E-18	4.295560121
-637	409.8813853	16.54426039	17.83210534	276.2264505	271.40881	0.466419324	266.7193051	226.2028904	41.91435001	-1.851291563	-4.34E-19	6.028586941
-636	325.3524478	16.47120968	17.41842272	276.2794301	365.6627002	0.572593546	378.450473	319.6658595	60.32369941	-2.453904924	-5.41E-18	44.6827554
-635	460.2383078	17.22262697	18.09193335	276.3324096	415.8448673	0.663656281	411.4822192	351.4387277	53.97683516	5.308826662	0	21.50815217
-634	214.294674	16.51638913	17.68505056	276.3853167	309.0090998	0.679464531	273.1361062	240.4819808	32.33718756	0.393102233	-3.58E-18	8.452007107
-633	329.1090078	16.38209451	17.60855275	276.4382237	289.9856338	0.538461422	280.647787	240.9916271	40.45613285	-0.784865501	-8.68E-19	6.489583338
-632	555.9517272	16.65869304	17.5128623	276.4912033	360.7353825	0.621480395	383.7374141	300.6428975	78.56100696	4.345599201	2.181234303	81.06275525
-631	291.1734258	16.69769972	17.75965748	276.5441828	354.2361173	0.63807077	356.5538007	305.0077016	49.0480154	2.312431822	-2.28E-17	32.66064119
-630	623.1471934	16.50084086	17.45882359	276.5970899	373.7689738	0.659739402	383.4507388	304.9631917	73.58907572	4.919016516	-6.94E-18	38.51130802
-629	476.2854479	15.89968819	16.82731994	276.649997	488.5357884	0.768365188	453.4905126	359.0878052	89.17790014	5.224807338	-6.94E-18	185.4721038
-628	429.6581989	16.04197025	16.85905915	276.7029765	420.1606794	0.800205793	403.4835712	335.6230172	62.91930054	3.617337793	-7.14E-18	54.36640861
-627	515.7910994	16.88456833	17.74695094	276.7559561	427.3661612	0.811914044	409.378884	339.9370855	60.13023828	8.921241413	0	105.8645542
-626	247.6186239	16.45105048	17.60321774	276.8088631	306.1197912	0.667721998	285.9403041	248.8917232	32.52830177	2.365408317	-4.99E-17	6.818556973
-625	309.7987025	16.2793071	17.5710471	276.8617702	266.322066	0.541402204	245.5262921	218.0088172	28.7676781	-0.711177247	0	3.973655781
-624	262.5556279	16.77736945	18.05481449	276.9147498	259.6792625	0.482364703	258.8148647	222.2288145	38.02992961	-1.379623031	-6.92E-18	12.37566419
-623	235.5842328	16.32587673	17.55996347	276.9677293	264.2800461	0.493537464	257.3735872	222.3154702	36.64584881	-2.2823031	-6.94E-18	10.45751106
-622	523.8464376	16.18880766	17.078951	277.0206364	392.5110885	0.586819082	416.6781518	338.6905113	76.39808079	1.666172923	-1.56E-17	50.03404677
-621	419.3671224	16.62691702	17.53625138	277.0735434	378.2302277	0.675864328	382.7250739	311.8398514	65.59396135	5.373174046	-6.08E-18	33.90271088
-620	406.4424666	17.02070198	17.88752547	277.126523	376.757	0.665294616	381.3504375	315.3680907	62.8731545	3.116385066	-5.19E-18	59.4606849
-619	220.5977025	16.51366177	17.74566568	277.1795025	282.3711832	0.59833955	253.4853969	223.0021351	27.97360794	0.037639019	0	4.479708289
-618	272.9982878	16.32847624	17.49315114	277.2324096	259.1025776	0.505647813	248.7108052	218.7251954	29.525433	-1.667677105	-3.47E-18	4.030453046
-617	472.0645582	15.92842008	17.00153472	277.2853167	353.8531249	0.592802722	360.5463606	286.3976662	72.38142867	1.666631111	-1.56E-17	34.02658491
-616	536.6076094	17.33735489	18.13228258	277.3382962	441.3937994	0.689779019	469.7763378	371.2209321	90.92162356	7.63378221	-8.66E-18	119.9523906
-615	406.7571601	16.13613377	17.09045531	277.3912758	416.4459709	0.785890727	392.8497753	326.0802854	60.27244998	6.497039908	-1.48E-17	61.10897407
-614	399.4885295	16.40272428	17.35888065	277.4441828	345.6691347	0.704768336	343.0400401	293.3763404	44.21310224	4.16438891	-3.39E-17	18.85506955
-613	146.189048	16.3596432	17.52762013	277.4970899	221.6764594	0.559189827	202.1771822	179.1288867	17.38916308	-2.22651027	0	2.622986604
-612	494.3440246	16.87256451	17.97550439	277.5500695	318.5324365	0.525192135	339.8612761	275.0854002	62.37369839	2.412228227	0	12.00848978
-611	430.0282301	16.81504886	17.62335813	277.603049	389.2598663	0.628161603	395.1563126	316.5970656	73.66662721	4.892619822	-1.61E-17	83.3255523
-610	381.5874283	16.3987137	17.36512623	277.6559561	403.2540092	0.678342834	368.5311093	318.5892326	47.41810222	2.11274496	0	28.57691475
-609	563.7323248	16.84184112	17.64262692	277.7088631	434.7945909	0.725302554	428.5907101	336.1347158	81.35711167	6.726280763	-8.68E-19	47.58775761
-608	600.7314971	16.27714454	17.13614614	277.7618427	432.1458518	0.735157017	436.9705836	334.9679516	92.03918039	8.414014432	-1.38E-17	257.7730368
-607	492.728208	16.79105019	17.72887067	277.8148222	403.9015325	0.729396418	393.6331217	328.2677762	57.28903812	8.127389745	-8.33E-17	19.78560062
-606	453.9795916	16.34142056	17.31724965	277.8677293	420.4523594	0.801317395	383.541052	313.7104125	65.6698311	4.113210109	-3.15E-17	94.9074486
-605	268.3773415	16.86904945	17.91808901	277.9206364	314.4509901	0.695535069	300.2029948	254.9304271	41.85341016	3.41915762	-6.94E-18	16.26805856
-604	411.9044811	17.00062507	18.04557381	277.9736159	307.857943	0.557561621	330.5908365	272.0444866	57.05295315	1.358270695	-1.04E-17	57.59823673
-603	405.8433837	16.46373652	17.29839898	278.0265955	360.4521731	0.633849603	352.10144	283.8292331	67.31826401	0.507857132	-9.55E-18	53.8636425
-602	520.974651	16.52556332	17.35502613	278.0795025	489.5979725	0.736017952	461.2534211	373.2788575	82.49441573	5.480147818	2.133174384	73.82799914
-601	296.2486649	16.68999961	17.76407647	278.1324096	333.8294339	0.703427962	318.2723297	274.4790296	39.7732343	3.860625029	-2.95E-17	11.60273906
-600	117.4929459	16.6179624	17.9233906	278.1853167	211.2573488	0.546483455	170.080262	166.6168752	7.757271098	-4.256634851	-1.74E-18	2.311838158
-599	467.3693448	16.45445774	17.46801695	278.2382237	336.2991495	0.5189726	369.3551403	309.6268626	58.13195002	0.904291674	-8.68E-18	55.58946234
-598	505.0965528	16.31847797	17.21999181	278.2911308	408.806157	0.650343428	405.932972	332.6020344	69.85413564	3.821704411	-1.74E-18	25.89428313
-597	251.5778162	16.44218136	17.6135414	278.3440379	328.7331741	0.738351506	275.9011196	235.6623916	37.40410467	2.842293814	-8.68E-18	13.04919095
-596	260.611852	15.95998864	17.03521886	278.3970174	326.8060166	0.600377514	296.3293181	258.7176446	34.99498991	1.543969219	-2.16E-19	8.819517461
-595	276.9136196	15.77310527	16.85842265	278.449997	287.2756643	0.624309058	250.102373	214.9005436	34.88901882	0.648757823	-3.47E-18	6.074860981
-594	120.5422527	16.57933419	17.91579236	278.5029041	176.3920182	0.434416241	170.2455098	154.7411701	17.9078862	-2.275946112	-3.69E-18	2.285599953
-593	251.9998829	17.33785914	18.550734	278.5558111	215.6956032	0.37549856	234.2475591	202.7917591	34.55188767	-3.458953715	-1.63E-18	7.729246589
-592	383.1500106	17.12280932	18.2213762	278.6087907	263.3470721	0.413340688	299.984241	247.0112658	55.45410672	-2.932821449	0	17.92761845
-591	478.8376896	16.35713464	17.30990343	278.6617702	347.8845012	0.516399041	384.9833179	304.9642814	79.74488972	0.33349034	0.172551083	63.07710428
-590	494.8602253	16.12752171	16.89994658	278.7146773	448.8589963	0.704125668	423.2944592	354.9203103	64.62846043	3.9056912	54.88815643	42.26508306
-589	412.2864492	16.13220657	17.19407573	278.7675844	393.4322813	0.719108765	363.4170028	296.0514277	64.05969584	3.487072976	-1.22E-17	29.96569321
-588	326.8596968	15.91263402	16.84331367	278.8205639	324.162852	0.690611533	316.4665136	261.9354493	50.52285358	3.973746315	0	11.17443987
-587	447.9656642	16.28361309	17.20350444	278.8735434	382.6976028	0.674022734	383.5608449	306.3469163	68.53799091	6.562377493	-6.94E-18	57.41104381
-586	367.7464842	17.13289053	17.98732758	278.8757471	378.7163716	0.690732318	371.7399592	319.8467946	49.10900418	3.879304168	-1.41E-17	43.16908231
-585	256.9337156	16.72507264	17.91583366	278.8272356	253.1248257	0.59822199	243.8811963	205.417314	32.55761767	0.225863968	-8.68E-18	6.354268469
-584	464.3976411	15.9814913	17.15923806	278.7786577	235.8612452	0.445019675	265.4851172	199.8373826	61.37408122	0.750023608	-7.09E-18	7.693693517
-583	370.2495947	16.81726659	17.88172155	278.7300799	313.4043647	0.533228508	354.9277458	278.7076852	77.57456076	-1.354500231	-7.38E-18	128.2020807
-582	363.0601244	16.32031748	17.2612828	278.6815684	371.5008318	0.606850591	367.8483814	296.2282685	68.84658567	2.778645956	-6.08E-18	52.57969127
-581	392.677789	16.25348064	17.27855971	278.633057	371.6676557	0.701248095	349.3800249	287.0062143	60.25386512	2.160593966	-3.47E-18	76.83031117
-580	385.9711148	16.03927135	17.0111326	278.5844791	332.6842761	0.634458878	329.3207695	279.1226505	43.21164732	-0.311149719	-8.66E-18	15.63401907
-579	367.3319524	16.08248179	17.21959792	278.5359012	291.7322126	0.548502877	323.7025209	258.8645964	60.90997759	1.869135427	-1.74E-17	21.30006736
-578	225.3245971	16.62188706	17.77249072	278.4873898	317.5637679	0.596557248	303.6203223	273.0869353	29.37914996	1.25419007	0	8.256828559
-577	404.1884496	16.70139327	17.72684843	278.4388784	355.7672435	0.627156106	343.2885255	285.3907975	55.34568655	2.311921832	-8.68E-19	38.25807545
-576	350.3744979	16.82615969	17.8974951	278.3903005	307.2681396	0.580007014	290.7684326	244.2506674	44.51509551	2.148096579	-1.82E-17	6.606139063
-575	351.5884699	16.81251883	17.94411542	278.3417226	350.3310714	0.619218661	358.3241546	296.6147365	60.53031948	1.19912996	-1.04E-17	37.53666093
-574	388.0210782	15.88188169	17.02259155	278.2932112	325.5916822	0.633288326	323.5575647	265.9572566	53.44815774	1.490588345	0	23.48120436
-573	272.0951141	16.01310785	17.29857072	278.2446997	294.3627849	0.57923515	280.7244882	243.8586513	38.14145498	-1.275618033	-6.94E-18	17.78589005
-572	527.3058131	15.66755296	16.50570695	278.1961219	438.9140417	0.691990627	449.6270608	365.754621	79.37111097	2.677042826	-1.69E-17	86.91857561
-571	518.7939479	16.21516744	17.19450442	278.147544	361.0800397	0.679613455	343.2783813	296.7585673	42.05183723	4.625793197	65.8870092	11.54470791
-570	367.9818987	16.55253199	17.40477318	278.0990325	393.8882539	0.726839828	380.0505885	306.5260376	66.67445959	6.893114805	-2.95E-17	30.23485988
-569	461.6690168	16.52715297	17.35287314	278.0505211	406.6178675	0.72731711	401.6864604	323.6866616	72.528647	5.575620431	0	107.8852498
-568	308.1065496	16.30070833	17.56847063	278.0019432	302.6674544	0.619401304	279.9297829	242.3739127	39.00460131	-1.40748126	0	9.847832221
-567	592.0255793	16.94312432	17.63631778	277.9533653	499.0589549	0.785174172	496.6921438	396.7445167	92.1100575	7.837569626	4.832463787	93.09933379
-566	421.2994471	16.61157084	17.56608944	277.9048539	364.9505527	0.736759529	357.1725926	288.3871351	61.35542019	7.430037242	-1.04E-17	14.6194301
-565	388.6021369	16.0643059	16.99092428	277.8563425	414.6939935	0.717729285	405.5649261	334.4475295	66.3999815	3.732750282	-6.94E-18	62.1255484
-564	361.0578382	16.44644755	17.4415777	277.8077646	384.4743744	0.745083213	353.7102557	303.6232325	40.89831682	8.692690664	-1.38E-17	13.87518919
-563	389.834923	16.47844191	17.46483118	277.7591867	369.2572036	0.70773065	350.8984558	295.6545196	51.16862311	4.193638462	-1.39E-17	20.52985614
-562	251.3734546	16.83167552	17.81744811	277.7106753	302.863085	0.637014466	273.6640274	244.3934685	26.95260846	2.224956646	-3.17E-17	5.274320107
-561	156.7219681	16.64939367	17.96064193	277.6621639	226.0903809	0.518024855	203.7472756	185.4077939	18.03888307	-0.659684181	-1.08E-19	2.179644444
-560	322.6722684	16.04769131	17.25204141	277.613586	229.0405467	0.416745812	229.3904284	197.0095503	35.80893092	-3.89550524	0	2.4580392
-559	459.8486368	16.32641058	17.33001078	277.5650081	361.795089	0.533651047	388.1391069	301.3548383	85.84812656	0.808647486	-9.98E-18	54.73659812
-558	385.7018233	16.4081006	17.39502603	277.5164967	356.1444418	0.601606214	374.5512742	311.5172723	61.13277794	1.250540777	-1.39E-17	57.80289073
-557	324.2511185	16.29526754	17.444195	277.4679852	306.9343992	0.627506505	313.5407513	261.7818642	49.06074855	2.72480137	-8.03E-18	28.87262861
-556	459.5539602	16.71261399	17.72783062	277.4194073	411.4917646	0.682818701	389.9900722	321.1749805	65.89750716	2.487102609	-3.46E-18	42.68384162
-555	322.5416493	16.80715122	17.89671252	277.3708295	269.2147524	0.596457499	249.7573818	216.6685132	31.34573946	1.731839231	-7.38E-18	3.546963175
-554	443.9170398	16.79193792	17.75536297	277.322318	342.0395554	0.599071402	383.6682969	302.6596368	78.00076177	2.208042985	-3.47E-18	127.9462209
-553	495.1336979	16.77454096	17.79629365	277.2738066	358.0976417	0.615319323	378.1868261	310.9519947	65.96899406	1.405078575	16.68744103	22.43047465
-552	388.4076739	16.56983309	17.28982095	277.2252287	408.9766127	0.722383707	411.7218158	347.0254241	59.98317631	3.705457611	-2.77E-17	25.64373551
-551	331.6129659	16.20346354	17.30158757	277.1766508	371.4808792	0.734906122	337.8874391	291.1074123	43.72600649	3.054020271	-1.48E-17	24.98429154
-550	380.1963878	17.03730142	18.03784142	277.1281394	364.0537018	0.725901893	335.5144979	290.2715066	43.45093083	1.886127804	-1.57E-17	29.18276379
-549	547.9234852	17.28896277	18.05290448	277.079628	510.761173	0.785486071	470.4072695	400.6924006	59.79989348	9.029320663	-2.21E-17	25.91133629
-548	391.3314193	16.29638546	17.35925594	277.0310501	375.0271038	0.732816304	355.9199899	285.5899778	68.48331677	1.602016326	-1.38E-17	37.98207662
-547	412.3123283	17.03730225	17.97317578	276.9824722	368.9094052	0.690134623	367.2258538	295.9977046	65.02107325	5.975163909	-1.95E-17	52.50870883
-546	429.9349057	15.97661218	17.0115793	276.9339608	376.1222945	0.656984605	376.3417334	306.8146667	67.081994	2.626216164	0	77.15220135
-545	310.6391011	16.45438717	17.44492278	276.8854493	357.2388424	0.734778684	337.8137103	283.5648132	50.69820004	3.550697085	-1.83E-17	32.30032036
-544	255.5383665	16.7277844	17.88698666	276.8368715	287.2527061	0.59556377	257.6740834	227.736916	29.56078803	0.376379336	-1.82E-17	4.974822288
-543	363.6926043	16.73520366	17.74118587	276.7882936	342.4184009	0.595655872	330.0841926	276.6855089	52.55988509	0.849912806	-1.74E-17	22.97694926
-542	405.6104953	16.58743596	17.62590531	276.7397821	356.8685575	0.564246686	357.8506153	303.8351263	52.65905147	1.400308493	-7.00E-18	18.24414511
-541	380.876867	15.83124712	16.95133167	276.6912707	385.6612913	0.660696719	351.5247047	292.1019906	56.99591121	0.976769126	-6.94E-18	34.10412963
-540	441.2821702	15.87665715	16.81598047	276.6426928	350.499611	0.669806553	360.4292647	292.6335838	60.35544672	3.068058841	-3.46E-17	84.21761205
-539	316.4848645	16.53355138	17.46399935	276.5941149	320.5107741	0.668263748	297.4474033	264.4168575	29.00870262	2.501509804	-8.68E-19	4.420144829
-538	479.4398072	16.14052361	17.12487565	276.5456035	397.286343	0.666502823	398.65648	317.65937	75.83609593	5.528791746	-6.94E-18	87.90051966
-537	319.4438983	16.07858472	17.10392307	276.4970921	343.5600771	0.691794824	310.6142087	262.7044383	44.14842046	3.802339603	-6.94E-18	13.57888151
-536	467.8229554	15.78415027	16.74537284	276.4485142	384.5989476	0.673088391	378.9166238	305.250441	69.91725477	2.88582452	-5.41E-18	61.60665915
-535	442.6224823	16.98405908	17.90620852	276.3999363	404.9366794	0.70703953	396.01499	325.0136663	66.58340336	4.417920303	-1.39E-17	86.73139795
-534	281.6233018	16.4380754	17.49651949	276.3514249	310.7656843	0.644116683	284.029845	248.7507782	32.83668398	1.908852633	0	18.65803097
-533	333.4025839	17.00519144	18.06399812	276.3029135	310.0780098	0.580851321	295.8331131	253.6317244	40.23107821	1.390032965	0	5.173417196
-532	136.705894	16.77901442	18.00078164	276.2543356	204.7451284	0.485833981	175.9402385	164.7734679	13.02988712	-2.071223834	-4.76E-18	2.940547557
-531	403.5517019	16.69184642	17.78295885	276.2057577	231.6842102	0.417348397	276.8282667	223.4494555	53.80178489	-1.749400639	-6.08E-18	13.36832099
-530	455.9940211	16.43773065	17.50331033	276.1572463	337.3581036	0.503290281	382.7079785	293.4574806	89.70376163	-0.641404862	-5.21E-18	113.7745652
-529	484.104113	16.13318343	17.19907891	276.1087348	414.2211169	0.670353234	389.7452412	316.1761989	72.58282574	-0.369568797	-1.39E-17	162.5872346
-528	493.2676839	16.5960995	17.56088133	276.0601569	362.7273851	0.679611196	366.194533	300.3213885	59.05122312	4.672000208	-8.66E-18	60.58445929
-527	302.3229966	16.85152522	17.88937495	276.0115791	362.5539666	0.660629344	338.6143316	300.0589056	34.12509418	3.158410722	-1.74E-18	7.642358611
-526	494.4484056	16.40695545	17.43299491	275.9630676	399.3734654	0.680495123	387.7475344	309.8909986	71.75482823	6.107928642	-8.82E-18	17.5028644
-525	353.8668598	17.06728502	18.03084237	275.9145562	401.4002649	0.716282555	383.8234797	312.7693713	63.80007838	7.254030025	-1.74E-18	47.84474413
-524	385.1695228	15.90581391	16.87274983	275.8659783	356.7220382	0.688920519	348.5560907	280.3508615	63.11959055	4.178553196	-6.92E-18	33.69846714
-523	396.0506075	16.72933574	17.45740942	275.8174004	417.5212239	0.721830624	382.7162225	330.9658622	45.14760532	6.602755064	-3.47E-18	28.83192314
-522	368.2808823	16.31570093	17.32737822	275.768889	411.5164097	0.696384723	381.2933933	335.2214866	42.34768967	3.814644146	-2.95E-17	12.87887156
-521	263.2696981	16.71961961	17.87682912	275.7203776	281.016336	0.667907965	249.036609	225.4645911	22.49708849	1.082256838	-3.69E-18	2.556483828
-520	376.1601247	16.68896527	17.71693108	275.6717997	363.6800561	0.600552379	350.9482008	300.5187923	47.98885349	2.442764046	-6.92E-18	8.712144995
-519	429.7975176	16.2411369	17.13209505	275.6232218	391.1902461	0.713816946	367.6089037	305.7163988	57.64272806	3.371659303	0	54.09475861
-518	529.9110447	16.12107118	17.07314175	275.5747104	400.9718046	0.714254283	383.3437107	322.3184353	57.69369594	3.072593078	1.191707174	15.07495185
-517	374.6035873	16.65210388	17.57734319	275.5261989	352.311381	0.662326647	359.8756197	292.908726	64.90313666	2.150328545	-4.56E-18	114.0136749
-516	261.8353378	16.04218276	17.20683724	275.4776211	304.0391163	0.623962126	283.5379084	243.230034	37.44922824	1.316116371	-8.66E-18	13.27980655
-515	364.55866	17.21862428	18.3580641	275.4290432	292.7114585	0.571151695	301.3057543	246.0363658	52.81270061	0.791621916	-1.22E-17	7.86004091
-514	424.0196406	15.9723775	16.84823406	275.3805317	369.8886704	0.607694925	369.9120252	303.0243587	66.95325006	-1.466310664	-4.34E-18	44.807723
-513	222.1542463	16.00414108	17.29866322	275.3320203	309.5195856	0.630585525	272.6577865	236.2837961	35.1634084	0.367043397	0	14.90612759
-512	344.4374269	16.26227556	17.42295261	275.2834424	330.8565842	0.600079	296.9589236	251.4889137	46.43734086	-0.967330975	-1.57E-17	8.778612654
-511	465.5953676	16.30764122	17.13676962	275.2348645	461.9792459	0.707355295	444.7567042	370.9281804	71.2563855	2.222109055	-1.56E-17	64.59027393
-510	412.7555608	16.3889333	17.38452281	275.1863531	382.3439872	0.71141777	364.5712471	312.1981881	47.90844697	4.846881102	-2.43E-17	14.7752442
-509	337.2953877	17.02712481	18.02373291	275.1378417	370.217469	0.708176456	353.5998332	305.7659083	43.0949795	4.738945348	-2.82E-17	20.57375529
-508	188.4789612	16.30491711	17.5181933	275.0892638	244.417151	0.58950544	212.8303905	189.6519619	23.20194999	-0.023521312	-3.46E-17	2.990637632
-507	570.9246496	17.05491863	18.09465441	275.0406859	300.0686873	0.517168008	314.4534578	259.3147057	53.33413363	1.804618533	9.103933058	5.992606922
-506	469.0196826	16.41104729	17.22377701	274.9921745	369.4773143	0.629164708	376.8735696	299.2103486	74.86783177	0.522010509	-1.04E-17	286.8721803
-505	432.0742446	16.41581543	17.34022433	274.9436631	338.4619976	0.587551228	360.1447848	289.5738387	67.14265746	0.859345055	-4.34E-18	63.8165739
-504	340.4705862	16.5103519	17.50630273	274.8950852	307.8695616	0.627417672	301.5342592	252.4559433	43.25606531	3.739103686	0	11.84196447
-503	370.3092444	16.38787957	17.2387315	274.8465073	353.1372546	0.618544995	371.7249544	297.3321449	70.72525635	1.510531635	-6.94E-18	36.10416577
-502	552.2148938	17.1279143	17.9719196	274.7979959	390.6185361	0.655387969	402.6451225	321.3099873	77.0761676	4.258967614	-3.47E-18	43.7429573
[truncated: 2,502 more rows]
